# Supplementary material for: Comprehensive Analyses of Type 1 Diabetes Ketosis- or Ketoacidosis-Related Genes in Activated CD56+CD16+ NK Cells
Source: Front Endocrinol (Lausanne). 2021 Nov 25;12:750135. doi: 10.3389/fendo.2021.750135 (PMC8656236; doi:10.3389/fendo.2021.750135)
Supplement: Supplementary Table 2 — The enrichment results of GSEA analysis for pathways enriched in the T1DM ketosis or ketoacidosis samples. [file Table_2.xlsx]

## Sheet: Sheet1
NAME	GS<br> follow link to MSigDB	GS DETAILS	SIZE	ES	NES	NOM p-val	FDR q-val	FWER p-val	RANK AT MAX	LEADING EDGE
PID_TXA2PATHWAY	PID_TXA2PATHWAY	Details ...	49	0.586718	3.08334	0	0	0	4149	tags=59%, list=26%, signal=80%
REACTOME_LONG_TERM_POTENTIATION	REACTOME_LONG_TERM_POTENTIATION	Details ...	17	0.512905	3.06408	0	0	0	3524	tags=29%, list=22%, signal=38%
PID_EPO_PATHWAY	PID_EPO_PATHWAY	Details ...	30	0.633922	2.81447	0	0	0	2846	tags=50%, list=18%, signal=61%
TERAO_AOX4_TARGETS_HG_UP	TERAO_AOX4_TARGETS_HG_UP	Details ...	27	0.688831	2.65141	0	0	0	2256	tags=48%, list=14%, signal=56%
WP_GABA_RECEPTOR_SIGNALING	WP_GABA_RECEPTOR_SIGNALING	Details ...	17	0.619306	2.63035	0	0	0	2345	tags=35%, list=15%, signal=41%
WP_PDGF_PATHWAY	WP_PDGF_PATHWAY	Details ...	33	0.547437	2.56242	0	0	0	3595	tags=58%, list=23%, signal=74%
ISSAEVA_MLL2_TARGETS	ISSAEVA_MLL2_TARGETS	Details ...	40	0.424823	2.52262	0	0	0	2375	tags=23%, list=15%, signal=26%
NICK_RESPONSE_TO_PROC_TREATMENT_DN	NICK_RESPONSE_TO_PROC_TREATMENT_DN	Details ...	26	0.553012	2.47015	0	0	0	2634	tags=46%, list=17%, signal=55%
REACTOME_SIGNALING_BY_ERYTHROPOIETIN	REACTOME_SIGNALING_BY_ERYTHROPOIETIN	Details ...	23	0.628495	2.46173	0	0	0	2846	tags=48%, list=18%, signal=58%
BIOCARTA_KERATINOCYTE_PATHWAY	BIOCARTA_KERATINOCYTE_PATHWAY	Details ...	44	0.597072	2.4341	0	0	0	3467	tags=57%, list=22%, signal=73%
REACTOME_ESTROGEN_DEPENDENT_NUCLEAR_EVENTS_DOWNSTREAM_OF_ESR_MEMBRANE_SIGNALING	REACTOME_ESTROGEN_DEPENDENT_NUCLEAR_EVENTS_DOWNSTREAM_OF_ESR_MEMBRANE_SIGNALING	Details ...	20	0.723912	2.39107	0	0	0	2815	tags=55%, list=18%, signal=67%
KEGG_NON_SMALL_CELL_LUNG_CANCER	KEGG_NON_SMALL_CELL_LUNG_CANCER	Details ...	48	0.604557	2.38231	0	0	0	3158	tags=50%, list=20%, signal=62%
REACTOME_CD28_DEPENDENT_PI3K_AKT_SIGNALING	REACTOME_CD28_DEPENDENT_PI3K_AKT_SIGNALING	Details ...	19	0.608172	2.38169	0	0	0	3808	tags=63%, list=24%, signal=83%
WP_CARDIAC_HYPERTROPHIC_RESPONSE	WP_CARDIAC_HYPERTROPHIC_RESPONSE	Details ...	46	0.53117	2.37687	0	0	0	3729	tags=46%, list=24%, signal=60%
KEGG_STEROID_BIOSYNTHESIS	KEGG_STEROID_BIOSYNTHESIS	Details ...	16	0.516558	2.35601	0	0	0	3935	tags=69%, list=25%, signal=91%
REACTOME_INTERLEUKIN_10_SIGNALING	REACTOME_INTERLEUKIN_10_SIGNALING	Details ...	36	0.47985	2.35451	0	0	0	3055	tags=36%, list=19%, signal=45%
PID_LYMPH_ANGIOGENESIS_PATHWAY	PID_LYMPH_ANGIOGENESIS_PATHWAY	Details ...	20	0.646961	2.31724	0	0	0	2797	tags=50%, list=18%, signal=61%
REACTOME_ONCOGENIC_MAPK_SIGNALING	REACTOME_ONCOGENIC_MAPK_SIGNALING	Details ...	74	0.533343	2.30753	0	0	0	2629	tags=35%, list=17%, signal=42%
KEGG_ENDOMETRIAL_CANCER	KEGG_ENDOMETRIAL_CANCER	Details ...	48	0.642518	2.29376	0	0	0	2532	tags=44%, list=16%, signal=52%
REACTOME_SYNTHESIS_OF_LEUKOTRIENES_LT_AND_EOXINS_EX	REACTOME_SYNTHESIS_OF_LEUKOTRIENES_LT_AND_EOXINS_EX	Details ...	16	0.741476	2.29278	0	0	0	3612	tags=56%, list=23%, signal=73%
REACTOME_TRANSCRIPTIONAL_REGULATION_BY_MECP2	REACTOME_TRANSCRIPTIONAL_REGULATION_BY_MECP2		52	0.502985	2.27328	0	0	0	3176	tags=33%, list=20%, signal=41%
WP_NEURAL_CREST_CELL_MIGRATION_IN_CANCER	WP_NEURAL_CREST_CELL_MIGRATION_IN_CANCER		32	0.601571	2.27282	0	0	0	4190	tags=66%, list=26%, signal=89%
REACTOME_PLATELET_AGGREGATION_PLUG_FORMATION	REACTOME_PLATELET_AGGREGATION_PLUG_FORMATION		33	0.62114	2.25469	0	0	0	2866	tags=52%, list=18%, signal=63%
PID_IFNG_PATHWAY	PID_IFNG_PATHWAY		36	0.570379	2.25187	0	0	0	2253	tags=39%, list=14%, signal=45%
WP_ONCOSTATIN_M_SIGNALING_PATHWAY	WP_ONCOSTATIN_M_SIGNALING_PATHWAY		58	0.543776	2.242	0	0	0	3524	tags=57%, list=22%, signal=73%
WP_EGFR_TYROSINE_KINASE_INHIBITOR_RESISTANCE	WP_EGFR_TYROSINE_KINASE_INHIBITOR_RESISTANCE		69	0.45165	2.24135	0	0	0	3158	tags=35%, list=20%, signal=43%
SIG_PIP3_SIGNALING_IN_CARDIAC_MYOCTES	SIG_PIP3_SIGNALING_IN_CARDIAC_MYOCTES		56	0.455601	2.2413	0	0	0	2969	tags=41%, list=19%, signal=50%
VILIMAS_NOTCH1_TARGETS_DN	VILIMAS_NOTCH1_TARGETS_DN		23	0.717602	2.23879	0	0	0	3678	tags=65%, list=23%, signal=85%
BIOCARTA_EPO_PATHWAY	BIOCARTA_EPO_PATHWAY		17	0.681199	2.23136	0	0	0	3158	tags=65%, list=20%, signal=81%
QI_HYPOXIA_TARGETS_OF_HIF1A_AND_FOXA2	QI_HYPOXIA_TARGETS_OF_HIF1A_AND_FOXA2		28	0.566419	2.22649	0	0	0	3225	tags=57%, list=20%, signal=72%
HAHTOLA_MYCOSIS_FUNGOIDES_UP	HAHTOLA_MYCOSIS_FUNGOIDES_UP		17	0.678542	2.21487	0	0	0	3230	tags=59%, list=20%, signal=74%
BIOCARTA_INSULIN_PATHWAY	BIOCARTA_INSULIN_PATHWAY		21	0.660267	2.21444	0	0	0	2405	tags=52%, list=15%, signal=62%
REACTOME_SIGNALING_BY_BRAF_AND_RAF_FUSIONS	REACTOME_SIGNALING_BY_BRAF_AND_RAF_FUSIONS		58	0.569815	2.21357	0	0	0	3158	tags=45%, list=20%, signal=56%
REACTOME_NUCLEAR_EVENTS_KINASE_AND_TRANSCRIPTION_FACTOR_ACTIVATION	REACTOME_NUCLEAR_EVENTS_KINASE_AND_TRANSCRIPTION_FACTOR_ACTIVATION		52	0.527127	2.21229	0	0	0	2405	tags=29%, list=15%, signal=34%
REACTOME_CONSTITUTIVE_SIGNALING_BY_AKT1_E17K_IN_CANCER	REACTOME_CONSTITUTIVE_SIGNALING_BY_AKT1_E17K_IN_CANCER		22	0.584435	2.21177	0	0	0	2815	tags=55%, list=18%, signal=66%
PID_ALK1_PATHWAY	PID_ALK1_PATHWAY		21	0.62395	2.20869	0	0	0	2665	tags=48%, list=17%, signal=57%
REACTOME_SIGNALING_BY_VEGF	REACTOME_SIGNALING_BY_VEGF		93	0.467742	2.20128	0	0	0	2815	tags=42%, list=18%, signal=51%
PID_LKB1_PATHWAY	PID_LKB1_PATHWAY		39	0.557379	2.19554	0	0	0	1955	tags=41%, list=12%, signal=47%
MIKKELSEN_IPS_ICP_WITH_H3K4ME3_AND_H327ME3	MIKKELSEN_IPS_ICP_WITH_H3K4ME3_AND_H327ME3		77	0.421819	2.19431	0	0	0	1934	tags=18%, list=12%, signal=21%
REACTOME_PI_METABOLISM	REACTOME_PI_METABOLISM		76	0.503859	2.19357	0	0	0	2439	tags=41%, list=15%, signal=48%
GOBERT_CORE_OLIGODENDROCYTE_DIFFERENTIATION	GOBERT_CORE_OLIGODENDROCYTE_DIFFERENTIATION		37	0.604734	2.19247	0	0	0	2992	tags=43%, list=19%, signal=53%
REACTOME_PLATELET_HOMEOSTASIS	REACTOME_PLATELET_HOMEOSTASIS		71	0.487313	2.18333	0	0	0	1740	tags=24%, list=11%, signal=27%
WP_CHOLESTEROL_METABOLISM_INCLUDES_BOTH_BLOCH_AND_KANDUTSCHRUSSELL_PATHWAYS	WP_CHOLESTEROL_METABOLISM_INCLUDES_BOTH_BLOCH_AND_KANDUTSCHRUSSELL_PATHWAYS		38	0.356307	2.18145	0	0	0	3331	tags=39%, list=21%, signal=50%
WP_OVERVIEW_OF_INTERFERONSMEDIATED_SIGNALING_PATHWAY	WP_OVERVIEW_OF_INTERFERONSMEDIATED_SIGNALING_PATHWAY		18	0.655446	2.16383	0	0	0	2561	tags=50%, list=16%, signal=60%
SCHLOSSER_SERUM_RESPONSE_UP	SCHLOSSER_SERUM_RESPONSE_UP		114	0.47525	2.15666	0	0	0	2074	tags=32%, list=13%, signal=37%
WP_ENDOMETRIAL_CANCER	WP_ENDOMETRIAL_CANCER		57	0.580422	2.15359	0	0	0	2532	tags=39%, list=16%, signal=46%
BARRIER_CANCER_RELAPSE_NORMAL_SAMPLE_DN	BARRIER_CANCER_RELAPSE_NORMAL_SAMPLE_DN		32	0.605271	2.15014	0	0	0	1399	tags=44%, list=9%, signal=48%
KEGG_CHRONIC_MYELOID_LEUKEMIA	KEGG_CHRONIC_MYELOID_LEUKEMIA		68	0.58809	2.14552	0	0	0	2941	tags=46%, list=19%, signal=56%
REACTOME_TOLL_LIKE_RECEPTOR_CASCADES	REACTOME_TOLL_LIKE_RECEPTOR_CASCADES		140	0.414716	2.14527	0	0	0	3252	tags=35%, list=21%, signal=44%
KEGG_RENAL_CELL_CARCINOMA	KEGG_RENAL_CELL_CARCINOMA		64	0.462867	2.14489	0	0	0	3595	tags=45%, list=23%, signal=58%
DAVICIONI_RHABDOMYOSARCOMA_PAX_FOXO1_FUSION_UP	DAVICIONI_RHABDOMYOSARCOMA_PAX_FOXO1_FUSION_UP		49	0.530857	2.14377	0	0	0	3958	tags=49%, list=25%, signal=65%
LI_WILMS_TUMOR	LI_WILMS_TUMOR		15	0.650878	2.14148	0	0	0	1139	tags=13%, list=7%, signal=14%
BIOCARTA_RHO_PATHWAY	BIOCARTA_RHO_PATHWAY		18	0.641779	2.13369	0	0	0	3689	tags=61%, list=23%, signal=80%
REACTOME_INTERLEUKIN_6_FAMILY_SIGNALING	REACTOME_INTERLEUKIN_6_FAMILY_SIGNALING		18	0.629412	2.13334	0	0	0	2992	tags=56%, list=19%, signal=68%
BIOCARTA_INTEGRIN_PATHWAY	BIOCARTA_INTEGRIN_PATHWAY		29	0.701412	2.12854	0	0	0	1891	tags=48%, list=12%, signal=55%
TERAMOTO_OPN_TARGETS_CLUSTER_6	TERAMOTO_OPN_TARGETS_CLUSTER_6		21	0.424313	2.12344	0	0	0	3065	tags=29%, list=19%, signal=35%
WP_IL4_SIGNALING_PATHWAY	WP_IL4_SIGNALING_PATHWAY		49	0.528578	2.11495	0	0	0	2846	tags=53%, list=18%, signal=64%
PID_GMCSF_PATHWAY	PID_GMCSF_PATHWAY		34	0.565889	2.11052	0	0	0	3371	tags=56%, list=21%, signal=71%
PID_BETA_CATENIN_NUC_PATHWAY	PID_BETA_CATENIN_NUC_PATHWAY		63	0.415085	2.1088	0	0	0	2532	tags=25%, list=16%, signal=30%
SU_PLACENTA	SU_PLACENTA		23	0.545193	2.10246	0	0	0	2665	tags=22%, list=17%, signal=26%
XU_HGF_SIGNALING_NOT_VIA_AKT1_6HR	XU_HGF_SIGNALING_NOT_VIA_AKT1_6HR		22	0.678867	2.09717	0	0	0	2689	tags=59%, list=17%, signal=71%
REACTOME_LYSOSOME_VESICLE_BIOGENESIS	REACTOME_LYSOSOME_VESICLE_BIOGENESIS		32	0.486116	2.09711	0	0	0	2117	tags=28%, list=13%, signal=32%
REACTOME_INSULIN_RECEPTOR_SIGNALLING_CASCADE	REACTOME_INSULIN_RECEPTOR_SIGNALLING_CASCADE		37	0.591457	2.09178	0	0	0	2815	tags=43%, list=18%, signal=52%
GU_PDEF_TARGETS_DN	GU_PDEF_TARGETS_DN		28	0.671977	2.08653	0	0	0	1188	tags=29%, list=7%, signal=31%
DAVICIONI_PAX_FOXO1_SIGNATURE_IN_ARMS_UP	DAVICIONI_PAX_FOXO1_SIGNATURE_IN_ARMS_UP		44	0.46905	2.08516	0	0	0	3958	tags=48%, list=25%, signal=63%
PARK_TRETINOIN_RESPONSE_AND_RARA_PLZF_FUSION	PARK_TRETINOIN_RESPONSE_AND_RARA_PLZF_FUSION		19	0.713945	2.08219	0	0	0	3087	tags=58%, list=19%, signal=72%
WP_INHIBITION_OF_EXOSOME_BIOGENESIS_AND_SECRETION_BY_MANUMYCIN_A_IN_CRPC_CELLS	WP_INHIBITION_OF_EXOSOME_BIOGENESIS_AND_SECRETION_BY_MANUMYCIN_A_IN_CRPC_CELLS		18	0.656873	2.08198	0	0	0	3340	tags=50%, list=21%, signal=63%
WILCOX_RESPONSE_TO_PROGESTERONE_DN	WILCOX_RESPONSE_TO_PROGESTERONE_DN		49	0.48047	2.07826	0	0	0	3657	tags=37%, list=23%, signal=48%
WP_ERBB_SIGNALING_PATHWAY	WP_ERBB_SIGNALING_PATHWAY		76	0.570795	2.07388	0	0	0	2846	tags=42%, list=18%, signal=51%
MOREIRA_RESPONSE_TO_TSA_DN	MOREIRA_RESPONSE_TO_TSA_DN		17	0.521745	2.07357	0	0	0	1007	tags=29%, list=6%, signal=31%
STEARMAN_TUMOR_FIELD_EFFECT_UP	STEARMAN_TUMOR_FIELD_EFFECT_UP		35	0.606603	2.07228	0	0	0	2844	tags=49%, list=18%, signal=59%
TSENG_ADIPOGENIC_POTENTIAL_UP	TSENG_ADIPOGENIC_POTENTIAL_UP		24	0.458541	2.07136	0	0	0	1423	tags=17%, list=9%, signal=18%
ZHANG_GATA6_TARGETS_DN	ZHANG_GATA6_TARGETS_DN		52	0.465701	2.07043	0	0	0	3580	tags=44%, list=23%, signal=57%
APPEL_IMATINIB_RESPONSE	APPEL_IMATINIB_RESPONSE		30	0.63894	2.06514	0	0	0	2578	tags=53%, list=16%, signal=64%
SA_PTEN_PATHWAY	SA_PTEN_PATHWAY		15	0.766677	2.06228	0	0	0	2815	tags=67%, list=18%, signal=81%
WP_CORTICOTROPINRELEASING_HORMONE_SIGNALING_PATHWAY	WP_CORTICOTROPINRELEASING_HORMONE_SIGNALING_PATHWAY		74	0.466686	2.06133	0	0	0	3467	tags=46%, list=22%, signal=59%
PID_BCR_5PATHWAY	PID_BCR_5PATHWAY		60	0.515433	2.05468	0	0	0	2405	tags=37%, list=15%, signal=43%
WP_SREBF_AND_MIR33_IN_CHOLESTEROL_AND_LIPID_HOMEOSTASIS	WP_SREBF_AND_MIR33_IN_CHOLESTEROL_AND_LIPID_HOMEOSTASIS		15	0.589288	2.05389	0	0	0	2980	tags=47%, list=19%, signal=57%
PID_PDGFRB_PATHWAY	PID_PDGFRB_PATHWAY		118	0.482126	2.05317	0	0	0	2405	tags=36%, list=15%, signal=43%
LEE_LIVER_CANCER_ACOX1_DN	LEE_LIVER_CANCER_ACOX1_DN		47	0.463427	2.05172	0	0	0	4089	tags=43%, list=26%, signal=57%
REACTOME_INTERLEUKIN_3_INTERLEUKIN_5_AND_GM_CSF_SIGNALING	REACTOME_INTERLEUKIN_3_INTERLEUKIN_5_AND_GM_CSF_SIGNALING		44	0.552339	2.05082	0	0	0	2846	tags=48%, list=18%, signal=58%
STEARMAN_LUNG_CANCER_EARLY_VS_LATE_DN	STEARMAN_LUNG_CANCER_EARLY_VS_LATE_DN		55	0.502895	2.04499	0	0	0	3062	tags=47%, list=19%, signal=58%
JIANG_TIP30_TARGETS_DN	JIANG_TIP30_TARGETS_DN		18	0.692473	2.04429	0	0	0	1753	tags=56%, list=11%, signal=62%
WP_IL6_SIGNALING_PATHWAY	WP_IL6_SIGNALING_PATHWAY		40	0.50635	2.03861	0	0	0	3749	tags=52%, list=24%, signal=69%
REACTOME_SIGNALING_BY_PDGF	REACTOME_SIGNALING_BY_PDGF		44	0.602289	2.03581	0	0	0	2846	tags=48%, list=18%, signal=58%
PID_ERBB1_RECEPTOR_PROXIMAL_PATHWAY	PID_ERBB1_RECEPTOR_PROXIMAL_PATHWAY		31	0.624141	2.03119	0	0	0	2203	tags=48%, list=14%, signal=56%
WP_IL9_SIGNALING_PATHWAY	WP_IL9_SIGNALING_PATHWAY		15	0.718345	2.02946	0	0	0	2846	tags=67%, list=18%, signal=81%
REACTOME_REGULATION_OF_MECP2_EXPRESSION_AND_ACTIVITY	REACTOME_REGULATION_OF_MECP2_EXPRESSION_AND_ACTIVITY		28	0.63196	2.0287	0	0	0	3176	tags=54%, list=20%, signal=67%
KEGG_ACUTE_MYELOID_LEUKEMIA	KEGG_ACUTE_MYELOID_LEUKEMIA		48	0.540011	2.02651	0	0	0	2846	tags=52%, list=18%, signal=63%
WP_RAS_SIGNALING	WP_RAS_SIGNALING		147	0.395891	2.02468	0	0	0	2590	tags=31%, list=16%, signal=36%
WP_NONSMALL_CELL_LUNG_CANCER	WP_NONSMALL_CELL_LUNG_CANCER		64	0.457468	2.02274	0	0	0	2941	tags=38%, list=19%, signal=46%
WP_MICROGLIA_PATHOGEN_PHAGOCYTOSIS_PATHWAY	WP_MICROGLIA_PATHOGEN_PHAGOCYTOSIS_PATHWAY		38	0.504189	2.02219	0	0	0	2985	tags=39%, list=19%, signal=49%
PID_SMAD2_3NUCLEAR_PATHWAY	PID_SMAD2_3NUCLEAR_PATHWAY		68	0.443699	2.02129	0	0	0	3262	tags=37%, list=21%, signal=46%
REACTOME_APOPTOTIC_EXECUTION_PHASE	REACTOME_APOPTOTIC_EXECUTION_PHASE		44	0.458547	2.01988	0	0	0	1350	tags=27%, list=9%, signal=30%
DAZARD_UV_RESPONSE_CLUSTER_G4	DAZARD_UV_RESPONSE_CLUSTER_G4		16	0.578385	2.01928	0	0	0	2467	tags=44%, list=16%, signal=52%
WP_HEPATITIS_C_AND_HEPATOCELLULAR_CARCINOMA	WP_HEPATITIS_C_AND_HEPATOCELLULAR_CARCINOMA		46	0.466002	2.01632	0	0	0	3904	tags=50%, list=25%, signal=66%
VALK_AML_CLUSTER_12	VALK_AML_CLUSTER_12		23	0.388734	2.01591	0	0	0	946	tags=17%, list=6%, signal=18%
WP_SEROTONIN_RECEPTOR_2_AND_ELKSRFGATA4_SIGNALING	WP_SEROTONIN_RECEPTOR_2_AND_ELKSRFGATA4_SIGNALING		17	0.589346	2.01244	0	0	0	3787	tags=53%, list=24%, signal=69%
REACTOME_DAG_AND_IP3_SIGNALING	REACTOME_DAG_AND_IP3_SIGNALING		35	0.533314	2.00756	0	0	0	3222	tags=40%, list=20%, signal=50%
WP_EPO_RECEPTOR_SIGNALING	WP_EPO_RECEPTOR_SIGNALING		23	0.56273	2.00617	0	0	0	4910	tags=70%, list=31%, signal=101%
WP_NEURAL_CREST_CELL_MIGRATION_DURING_DEVELOPMENT	WP_NEURAL_CREST_CELL_MIGRATION_DURING_DEVELOPMENT		29	0.61633	2.00602	0	0	0	4190	tags=69%, list=26%, signal=94%
ZHENG_FOXP3_TARGETS_IN_T_LYMPHOCYTE_DN	ZHENG_FOXP3_TARGETS_IN_T_LYMPHOCYTE_DN		34	0.453205	2.00449	0	0	0	3202	tags=38%, list=20%, signal=48%
REACTOME_SENSORY_PROCESSING_OF_SOUND	REACTOME_SENSORY_PROCESSING_OF_SOUND		58	0.477176	2.00142	0	0	0	2203	tags=26%, list=14%, signal=30%
WP_PRIMARY_FOCAL_SEGMENTAL_GLOMERULOSCLEROSIS_FSGS	WP_PRIMARY_FOCAL_SEGMENTAL_GLOMERULOSCLEROSIS_FSGS		56	0.560463	1.99753	0	0	0	1080	tags=27%, list=7%, signal=29%
KEGG_VIBRIO_CHOLERAE_INFECTION	KEGG_VIBRIO_CHOLERAE_INFECTION		45	0.557494	1.9861	0	0	0	2554	tags=38%, list=16%, signal=45%
WP_SIMPLIFIED_DEPICTION_OF_MYD88_DISTINCT_INPUTOUTPUT_PATHWAY	WP_SIMPLIFIED_DEPICTION_OF_MYD88_DISTINCT_INPUTOUTPUT_PATHWAY		16	0.459691	1.98181	0	0	0	3517	tags=44%, list=22%, signal=56%
REACTOME_RECYCLING_PATHWAY_OF_L1	REACTOME_RECYCLING_PATHWAY_OF_L1		38	0.582871	1.98159	0	0	0	2652	tags=45%, list=17%, signal=54%
WP_SPHINGOLIPID_METABOLISM_INTEGRATED_PATHWAY	WP_SPHINGOLIPID_METABOLISM_INTEGRATED_PATHWAY		20	0.582727	1.98	0	0	0	2235	tags=40%, list=14%, signal=47%
LENAOUR_DENDRITIC_CELL_MATURATION_DN	LENAOUR_DENDRITIC_CELL_MATURATION_DN		125	0.457862	1.97983	0	0	0	2992	tags=38%, list=19%, signal=46%
WP_NICOTINE_ACTIVITY_ON_DOPAMINERGIC_NEURONS	WP_NICOTINE_ACTIVITY_ON_DOPAMINERGIC_NEURONS		18	0.525291	1.97976	0	0	0	5015	tags=33%, list=32%, signal=49%
BOYAULT_LIVER_CANCER_SUBCLASS_G6_DN	BOYAULT_LIVER_CANCER_SUBCLASS_G6_DN		17	0.607706	1.9788	0	0	0	2642	tags=35%, list=17%, signal=42%
WP_IL17_SIGNALING_PATHWAY	WP_IL17_SIGNALING_PATHWAY		26	0.586592	1.97564	0	0	0	3262	tags=50%, list=21%, signal=63%
ZHU_CMV_ALL_DN	ZHU_CMV_ALL_DN		92	0.475253	1.97377	0	0	0	2532	tags=30%, list=16%, signal=36%
WP_REGULATORY_CIRCUITS_OF_THE_STAT3_SIGNALING_PATHWAY	WP_REGULATORY_CIRCUITS_OF_THE_STAT3_SIGNALING_PATHWAY		61	0.500306	1.97373	0	0	0	3524	tags=48%, list=22%, signal=61%
WP_1Q211_COPY_NUMBER_VARIATION_SYNDROME	WP_1Q211_COPY_NUMBER_VARIATION_SYNDROME		22	0.504727	1.97281	0	0	0	1864	tags=32%, list=12%, signal=36%
PID_ANGIOPOIETIN_RECEPTOR_PATHWAY	PID_ANGIOPOIETIN_RECEPTOR_PATHWAY		45	0.501492	1.97262	0	0	0	2846	tags=47%, list=18%, signal=57%
KEGG_PHOSPHATIDYLINOSITOL_SIGNALING_SYSTEM	KEGG_PHOSPHATIDYLINOSITOL_SIGNALING_SYSTEM		67	0.522604	1.96768	0	0	0	2685	tags=40%, list=17%, signal=48%
FRASOR_TAMOXIFEN_RESPONSE_UP	FRASOR_TAMOXIFEN_RESPONSE_UP		45	0.533411	1.96664	0	0	0	3083	tags=36%, list=19%, signal=44%
CHIBA_RESPONSE_TO_TSA	CHIBA_RESPONSE_TO_TSA		41	0.499103	1.95832	0	0	0	3845	tags=44%, list=24%, signal=58%
VERRECCHIA_DELAYED_RESPONSE_TO_TGFB1	VERRECCHIA_DELAYED_RESPONSE_TO_TGFB1		27	0.643955	1.9556	0	0	0	1973	tags=41%, list=12%, signal=46%
SIG_IL4RECEPTOR_IN_B_LYPHOCYTES	SIG_IL4RECEPTOR_IN_B_LYPHOCYTES		26	0.548993	1.95518	0	0	0	3158	tags=46%, list=20%, signal=58%
REACTOME_ACYL_CHAIN_REMODELLING_OF_PS	REACTOME_ACYL_CHAIN_REMODELLING_OF_PS		15	0.684621	1.95331	0	0	0	269	tags=13%, list=2%, signal=14%
ACOSTA_PROLIFERATION_INDEPENDENT_MYC_TARGETS_DN	ACOSTA_PROLIFERATION_INDEPENDENT_MYC_TARGETS_DN		107	0.511005	1.94915	0	0	0	4433	tags=56%, list=28%, signal=77%
REACTOME_PKA_MEDIATED_PHOSPHORYLATION_OF_CREB	REACTOME_PKA_MEDIATED_PHOSPHORYLATION_OF_CREB		15	0.495923	1.94329	0	0	0	3222	tags=47%, list=20%, signal=59%
BIOCARTA_RAC1_PATHWAY	BIOCARTA_RAC1_PATHWAY		18	0.574454	1.93828	0	0	0	4115	tags=56%, list=26%, signal=75%
BIOCARTA_HIVNEF_PATHWAY	BIOCARTA_HIVNEF_PATHWAY		53	0.472223	1.93603	0	0	0	2826	tags=42%, list=18%, signal=50%
PID_VEGFR1_2_PATHWAY	PID_VEGFR1_2_PATHWAY		60	0.467642	1.93062	0	0	0	3524	tags=57%, list=22%, signal=73%
KEGG_ARRHYTHMOGENIC_RIGHT_VENTRICULAR_CARDIOMYOPATHY_ARVC	KEGG_ARRHYTHMOGENIC_RIGHT_VENTRICULAR_CARDIOMYOPATHY_ARVC		56	0.507169	1.92972	0	0	0	1377	tags=27%, list=9%, signal=29%
VERRECCHIA_EARLY_RESPONSE_TO_TGFB1	VERRECCHIA_EARLY_RESPONSE_TO_TGFB1		44	0.499289	1.9288	0	0	0	2689	tags=43%, list=17%, signal=52%
KEGG_ALANINE_ASPARTATE_AND_GLUTAMATE_METABOLISM	KEGG_ALANINE_ASPARTATE_AND_GLUTAMATE_METABOLISM		24	0.271663	1.92331	0	0	0	2443	tags=25%, list=15%, signal=30%
SIMBULAN_UV_RESPONSE_NORMAL_DN	SIMBULAN_UV_RESPONSE_NORMAL_DN		29	0.664908	1.92226	0	0	0	1653	tags=28%, list=10%, signal=31%
WOOD_EBV_EBNA1_TARGETS_UP	WOOD_EBV_EBNA1_TARGETS_UP		91	0.406838	1.92085	0	0	0	2151	tags=34%, list=14%, signal=39%
WP_ESTROGEN_SIGNALING_PATHWAY	WP_ESTROGEN_SIGNALING_PATHWAY		20	0.530848	1.92064	0	0	0	4188	tags=60%, list=26%, signal=81%
REACTOME_SIGNALING_BY_MODERATE_KINASE_ACTIVITY_BRAF_MUTANTS	REACTOME_SIGNALING_BY_MODERATE_KINASE_ACTIVITY_BRAF_MUTANTS		40	0.590256	1.91751	0	0	0	2866	tags=43%, list=18%, signal=52%
REACTOME_TRANSFERRIN_ENDOCYTOSIS_AND_RECYCLING	REACTOME_TRANSFERRIN_ENDOCYTOSIS_AND_RECYCLING		24	0.518964	1.91207	0	0	0	3148	tags=42%, list=20%, signal=52%
REACTOME_PHOSPHOLIPID_METABOLISM	REACTOME_PHOSPHOLIPID_METABOLISM		184	0.409648	1.91128	0	0	0	2457	tags=31%, list=15%, signal=36%
KIM_LIVER_CANCER_POOR_SURVIVAL_DN	KIM_LIVER_CANCER_POOR_SURVIVAL_DN		34	0.595195	1.90927	0	0	0	1553	tags=26%, list=10%, signal=29%
REACTOME_CELL_CELL_COMMUNICATION	REACTOME_CELL_CELL_COMMUNICATION		92	0.437448	1.90455	0	0	0	2194	tags=29%, list=14%, signal=34%
REACTOME_NOTCH_HLH_TRANSCRIPTION_PATHWAY	REACTOME_NOTCH_HLH_TRANSCRIPTION_PATHWAY		26	0.522901	1.90292	0	0	0	2029	tags=35%, list=13%, signal=40%
PID_FCER1_PATHWAY	PID_FCER1_PATHWAY		53	0.462084	1.89812	0	0	0	2405	tags=38%, list=15%, signal=44%
PID_SYNDECAN_1_PATHWAY	PID_SYNDECAN_1_PATHWAY		32	0.434673	1.89619	0	0	0	3220	tags=31%, list=20%, signal=39%
JAZAERI_BREAST_CANCER_BRCA1_VS_BRCA2_UP	JAZAERI_BREAST_CANCER_BRCA1_VS_BRCA2_UP		43	0.52251	1.89582	0	0	0	3410	tags=56%, list=22%, signal=71%
KEGG_GLIOMA	KEGG_GLIOMA		56	0.534738	1.89451	0	0	0	3579	tags=43%, list=23%, signal=55%
BIOCARTA_PDGF_PATHWAY	BIOCARTA_PDGF_PATHWAY		24	0.642121	1.89315	0	0	0	2741	tags=58%, list=17%, signal=70%
REACTOME_ECM_PROTEOGLYCANS	REACTOME_ECM_PROTEOGLYCANS		51	0.533176	1.89219	0	0	0	1377	tags=24%, list=9%, signal=26%
BIOCARTA_TGFB_PATHWAY	BIOCARTA_TGFB_PATHWAY		16	0.529034	1.88255	0	0	0	2515	tags=31%, list=16%, signal=37%
PARK_TRETINOIN_RESPONSE_AND_PML_RARA_FUSION	PARK_TRETINOIN_RESPONSE_AND_PML_RARA_FUSION		26	0.715958	1.88072	0	0	0	1767	tags=46%, list=11%, signal=52%
DAUER_STAT3_TARGETS_UP	DAUER_STAT3_TARGETS_UP		40	0.460128	1.87917	0	0	0	3966	tags=50%, list=25%, signal=67%
WP_INTRACELLULAR_TRAFFICKING_PROTEINS_INVOLVED_IN_CMT_NEUROPATHY	WP_INTRACELLULAR_TRAFFICKING_PROTEINS_INVOLVED_IN_CMT_NEUROPATHY		22	0.561195	1.87522	0	0	0	3273	tags=45%, list=21%, signal=57%
FIRESTEIN_CTNNB1_PATHWAY	FIRESTEIN_CTNNB1_PATHWAY		27	0.55614	1.87372	0	0	0	2229	tags=41%, list=14%, signal=47%
KEGG_LINOLEIC_ACID_METABOLISM	KEGG_LINOLEIC_ACID_METABOLISM		16	0.715804	1.87305	0	0	0	163	tags=13%, list=1%, signal=13%
PID_S1P_S1P2_PATHWAY	PID_S1P_S1P2_PATHWAY		20	0.613938	1.87039	0	0	0	3787	tags=65%, list=24%, signal=85%
RICKMAN_METASTASIS_DN	RICKMAN_METASTASIS_DN		227	0.436997	1.86931	0	0	0	4315	tags=47%, list=27%, signal=63%
LEIN_MEDULLA_MARKERS	LEIN_MEDULLA_MARKERS		65	0.363912	1.86496	0	0	0	3734	tags=35%, list=24%, signal=46%
BIOCARTA_IL2_PATHWAY	BIOCARTA_IL2_PATHWAY		22	0.64981	1.86485	0	0	0	3158	tags=55%, list=20%, signal=68%
WP_AMYOTROPHIC_LATERAL_SCLEROSIS_ALS	WP_AMYOTROPHIC_LATERAL_SCLEROSIS_ALS		34	0.465651	1.86359	0	0	0	1785	tags=26%, list=11%, signal=30%
REACTOME_INSULIN_RECEPTOR_RECYCLING	REACTOME_INSULIN_RECEPTOR_RECYCLING		21	0.575195	1.8631	0	0	0	2554	tags=33%, list=16%, signal=40%
WANG_METHYLATED_IN_BREAST_CANCER	WANG_METHYLATED_IN_BREAST_CANCER		30	0.541217	1.86196	0	0	0	2485	tags=33%, list=16%, signal=39%
BILBAN_B_CLL_LPL_UP	BILBAN_B_CLL_LPL_UP		59	0.468577	1.86088	0	0	0	2604	tags=34%, list=16%, signal=40%
SIG_BCR_SIGNALING_PATHWAY	SIG_BCR_SIGNALING_PATHWAY		43	0.533205	1.85936	0	0	0	3158	tags=49%, list=20%, signal=61%
REACTOME_INTERLEUKIN_2_FAMILY_SIGNALING	REACTOME_INTERLEUKIN_2_FAMILY_SIGNALING		34	0.602324	1.85936	0	0	0	2846	tags=44%, list=18%, signal=54%
WP_SYNAPTIC_SIGNALING_PATHWAYS_ASSOCIATED_WITH_AUTISM_SPECTRUM_DISORDER	WP_SYNAPTIC_SIGNALING_PATHWAYS_ASSOCIATED_WITH_AUTISM_SPECTRUM_DISORDER		42	0.437259	1.8576	0	0	0	3000	tags=31%, list=19%, signal=38%
PID_UPA_UPAR_PATHWAY	PID_UPA_UPAR_PATHWAY		28	0.616447	1.85705	0	0	0	1486	tags=36%, list=9%, signal=39%
KEGG_PRION_DISEASES	KEGG_PRION_DISEASES		30	0.528536	1.85689	0	0	0	1925	tags=40%, list=12%, signal=45%
WP_INTERACTIONS_BETWEEN_IMMUNE_CELLS_AND_MICRORNAS_IN_TUMOR_MICROENVIRONMENT	WP_INTERACTIONS_BETWEEN_IMMUNE_CELLS_AND_MICRORNAS_IN_TUMOR_MICROENVIRONMENT		27	0.448977	1.85304	0	0	0	4418	tags=56%, list=28%, signal=77%
HASLINGER_B_CLL_WITH_6Q21_DELETION	HASLINGER_B_CLL_WITH_6Q21_DELETION		21	0.452415	1.84827	0	0	0	4057	tags=38%, list=26%, signal=51%
PID_INTEGRIN_A4B1_PATHWAY	PID_INTEGRIN_A4B1_PATHWAY		27	0.519987	1.84732	0	0	0	2689	tags=41%, list=17%, signal=49%
WP_STEROL_REGULATORY_ELEMENTBINDING_PROTEINS_SREBP_SIGNALLING	WP_STEROL_REGULATORY_ELEMENTBINDING_PROTEINS_SREBP_SIGNALLING		61	0.371652	1.84415	0	0	0	3038	tags=34%, list=19%, signal=42%
WP_REGUCALCIN_IN_PROXIMAL_TUBULE_EPITHELIAL_KIDNEY_CELLS	WP_REGUCALCIN_IN_PROXIMAL_TUBULE_EPITHELIAL_KIDNEY_CELLS		27	0.442026	1.84279	0	0	0	2016	tags=33%, list=13%, signal=38%
NOJIMA_SFRP2_TARGETS_DN	NOJIMA_SFRP2_TARGETS_DN		22	0.517665	1.84086	0	0	0	1099	tags=18%, list=7%, signal=20%
PID_KIT_PATHWAY	PID_KIT_PATHWAY		47	0.483006	1.84026	0	0	0	2741	tags=40%, list=17%, signal=49%
NOJIMA_SFRP2_TARGETS_UP	NOJIMA_SFRP2_TARGETS_UP		29	0.548832	1.84004	0	0	0	3958	tags=52%, list=25%, signal=69%
NABA_ECM_REGULATORS	NABA_ECM_REGULATORS		145	0.398861	1.83964	0	0	0	2195	tags=21%, list=14%, signal=25%
LIU_CDX2_TARGETS_UP	LIU_CDX2_TARGETS_UP		20	0.584917	1.8381	0	0	0	1721	tags=30%, list=11%, signal=34%
MISHRA_CARCINOMA_ASSOCIATED_FIBROBLAST_UP	MISHRA_CARCINOMA_ASSOCIATED_FIBROBLAST_UP		16	0.596948	1.8362	0	0	0	2405	tags=38%, list=15%, signal=44%
REACTOME_INTEGRIN_CELL_SURFACE_INTERACTIONS	REACTOME_INTEGRIN_CELL_SURFACE_INTERACTIONS		59	0.501212	1.83465	0	0	0	2820	tags=37%, list=18%, signal=45%
ELVIDGE_HYPOXIA_BY_DMOG_UP	ELVIDGE_HYPOXIA_BY_DMOG_UP		112	0.372447	1.8346	0	0	0	2604	tags=24%, list=16%, signal=29%
REACTOME_NEURONAL_SYSTEM	REACTOME_NEURONAL_SYSTEM		278	0.358253	1.83414	0	0	0	3527	tags=31%, list=22%, signal=40%
VARELA_ZMPSTE24_TARGETS_UP	VARELA_ZMPSTE24_TARGETS_UP		41	0.373477	1.83312	0	0	0	4238	tags=46%, list=27%, signal=63%
KEGG_B_CELL_RECEPTOR_SIGNALING_PATHWAY	KEGG_B_CELL_RECEPTOR_SIGNALING_PATHWAY		70	0.435852	1.8309	0	0	0	4117	tags=47%, list=26%, signal=63%
SIG_INSULIN_RECEPTOR_PATHWAY_IN_CARDIAC_MYOCYTES	SIG_INSULIN_RECEPTOR_PATHWAY_IN_CARDIAC_MYOCYTES		44	0.532091	1.8301	0	0	0	3158	tags=52%, list=20%, signal=65%
WP_AGERAGE_PATHWAY	WP_AGERAGE_PATHWAY		59	0.454522	1.8301	0	0	0	3595	tags=49%, list=23%, signal=63%
PAPASPYRIDONOS_UNSTABLE_ATEROSCLEROTIC_PLAQUE_DN	PAPASPYRIDONOS_UNSTABLE_ATEROSCLEROTIC_PLAQUE_DN		32	0.437592	1.83001	0	0	0	2552	tags=28%, list=16%, signal=33%
WP_GLOBO_SPHINGOLIPID_METABOLISM	WP_GLOBO_SPHINGOLIPID_METABOLISM		16	0.536489	1.82938	0	0	0	1141	tags=25%, list=7%, signal=27%
REACTOME_INTERLEUKIN_RECEPTOR_SHC_SIGNALING	REACTOME_INTERLEUKIN_RECEPTOR_SHC_SIGNALING		23	0.649581	1.82575	0	0	0	1950	tags=43%, list=12%, signal=50%
BIOCARTA_TOLL_PATHWAY	BIOCARTA_TOLL_PATHWAY		22	0.620892	1.82446	0	0	0	3517	tags=68%, list=22%, signal=87%
WP_HYPOTHESIZED_PATHWAYS_IN_PATHOGENESIS_OF_CARDIOVASCULAR_DISEASE	WP_HYPOTHESIZED_PATHWAYS_IN_PATHOGENESIS_OF_CARDIOVASCULAR_DISEASE		20	0.672219	1.82416	0	0	0	2515	tags=35%, list=16%, signal=42%
WP_PHOSPHOINOSITIDES_METABOLISM	WP_PHOSPHOINOSITIDES_METABOLISM		42	0.552512	1.82192	0	0	0	1343	tags=29%, list=8%, signal=31%
JI_METASTASIS_REPRESSED_BY_STK11	JI_METASTASIS_REPRESSED_BY_STK11		18	0.546894	1.81539	0	0	0	1197	tags=33%, list=8%, signal=36%
WP_IL1_SIGNALING_PATHWAY	WP_IL1_SIGNALING_PATHWAY		48	0.52211	1.81177	0	0	0	3517	tags=50%, list=22%, signal=64%
REACTOME_MAPK_TARGETS_NUCLEAR_EVENTS_MEDIATED_BY_MAP_KINASES	REACTOME_MAPK_TARGETS_NUCLEAR_EVENTS_MEDIATED_BY_MAP_KINASES		29	0.589285	1.80974	0	0	0	2405	tags=34%, list=15%, signal=41%
KEGG_VASCULAR_SMOOTH_MUSCLE_CONTRACTION	KEGG_VASCULAR_SMOOTH_MUSCLE_CONTRACTION		85	0.448094	1.80942	0	0	0	2383	tags=29%, list=15%, signal=34%
MATZUK_CENTRAL_FOR_FEMALE_FERTILITY	MATZUK_CENTRAL_FOR_FEMALE_FERTILITY		22	0.475089	1.80805	0	0	0	2771	tags=23%, list=17%, signal=28%
KEGG_GAP_JUNCTION	KEGG_GAP_JUNCTION		65	0.426967	1.80753	0	0	0	3239	tags=35%, list=20%, signal=44%
BURTON_ADIPOGENESIS_7	BURTON_ADIPOGENESIS_7		40	0.425568	1.80671	0	0	0	1148	tags=20%, list=7%, signal=22%
AMIT_EGF_RESPONSE_480_HELA	AMIT_EGF_RESPONSE_480_HELA		140	0.422797	1.80607	0	0	0	2258	tags=31%, list=14%, signal=35%
WP_REGULATION_OF_TOLLLIKE_RECEPTOR_SIGNALING_PATHWAY	WP_REGULATION_OF_TOLLLIKE_RECEPTOR_SIGNALING_PATHWAY		109	0.417182	1.80598	0	0	0	3188	tags=39%, list=20%, signal=48%
BARRIER_COLON_CANCER_RECURRENCE_DN	BARRIER_COLON_CANCER_RECURRENCE_DN		17	0.532963	1.80285	0	0	0	2615	tags=41%, list=16%, signal=49%
LOPEZ_TRANSLATION_VIA_FN1_SIGNALING	LOPEZ_TRANSLATION_VIA_FN1_SIGNALING		32	0.485999	1.80227	0	0	0	3782	tags=56%, list=24%, signal=74%
WP_PDGFRBETA_PATHWAY	WP_PDGFRBETA_PATHWAY		26	0.64106	1.80179	0	0	0	3158	tags=58%, list=20%, signal=72%
WANG_LSD1_TARGETS_UP	WANG_LSD1_TARGETS_UP		18	0.448308	1.80151	0	0	0	1586	tags=17%, list=10%, signal=18%
WP_LEPTIN_SIGNALING_PATHWAY	WP_LEPTIN_SIGNALING_PATHWAY		71	0.443304	1.80025	0	0	0	3595	tags=46%, list=23%, signal=60%
PID_FGF_PATHWAY	PID_FGF_PATHWAY		42	0.521622	1.79965	0	0	0	2846	tags=38%, list=18%, signal=46%
WP_MET_IN_TYPE_1_PAPILLARY_RENAL_CELL_CARCINOMA	WP_MET_IN_TYPE_1_PAPILLARY_RENAL_CELL_CARCINOMA		52	0.50138	1.79772	0	0	0	3595	tags=58%, list=23%, signal=74%
PID_EPHB_FWD_PATHWAY	PID_EPHB_FWD_PATHWAY		37	0.527602	1.79621	0	0	0	1950	tags=41%, list=12%, signal=46%
WP_SIGNAL_TRANSDUCTION_THROUGH_IL1R	WP_SIGNAL_TRANSDUCTION_THROUGH_IL1R		27	0.486845	1.79541	0	0	0	3517	tags=48%, list=22%, signal=62%
PUJANA_BREAST_CANCER_LIT_INT_NETWORK	PUJANA_BREAST_CANCER_LIT_INT_NETWORK		92	0.396437	1.79512	0	0	0	2590	tags=27%, list=16%, signal=32%
NAKAJIMA_EOSINOPHIL	NAKAJIMA_EOSINOPHIL		22	0.468316	1.79274	0	0	0	552	tags=18%, list=3%, signal=19%
LINDGREN_BLADDER_CANCER_HIGH_RECURRENCE	LINDGREN_BLADDER_CANCER_HIGH_RECURRENCE		41	0.454965	1.79273	0	0	0	2261	tags=29%, list=14%, signal=34%
PID_PTP1B_PATHWAY	PID_PTP1B_PATHWAY		45	0.488339	1.78911	0	0	0	2846	tags=38%, list=18%, signal=46%
ZHU_CMV_8_HR_DN	ZHU_CMV_8_HR_DN		42	0.486802	1.78876	0	0	0	3964	tags=52%, list=25%, signal=70%
MIKKELSEN_MCV6_ICP_WITH_H3K27ME3	MIKKELSEN_MCV6_ICP_WITH_H3K27ME3		42	0.52545	1.78323	0	0	0	1164	tags=17%, list=7%, signal=18%
WP_SIGNALING_OF_HEPATOCYTE_GROWTH_FACTOR_RECEPTOR	WP_SIGNALING_OF_HEPATOCYTE_GROWTH_FACTOR_RECEPTOR		32	0.601418	1.78106	0	0	0	2741	tags=44%, list=17%, signal=53%
REACTOME_COPI_DEPENDENT_GOLGI_TO_ER_RETROGRADE_TRAFFIC	REACTOME_COPI_DEPENDENT_GOLGI_TO_ER_RETROGRADE_TRAFFIC		77	0.381571	1.78017	0	0	0	3023	tags=42%, list=19%, signal=51%
PID_TRAIL_PATHWAY	PID_TRAIL_PATHWAY		23	0.532919	1.77805	0	0	0	2366	tags=43%, list=15%, signal=51%
REACTOME_INTERLEUKIN_37_SIGNALING	REACTOME_INTERLEUKIN_37_SIGNALING		19	0.568405	1.77761	0	0	0	3377	tags=53%, list=21%, signal=67%
REACTOME_NEF_MEDIATES_DOWN_MODULATION_OF_CELL_SURFACE_RECEPTORS_BY_RECRUITING_THEM_TO_CLATHRIN_ADAPTERS	REACTOME_NEF_MEDIATES_DOWN_MODULATION_OF_CELL_SURFACE_RECEPTORS_BY_RECRUITING_THEM_TO_CLATHRIN_ADAPTERS		18	0.69314	1.77731	0	0	0	491	tags=33%, list=3%, signal=34%
WP_NANOPARTICLEMEDIATED_ACTIVATION_OF_RECEPTOR_SIGNALING	WP_NANOPARTICLEMEDIATED_ACTIVATION_OF_RECEPTOR_SIGNALING		25	0.613583	1.77437	0	0	0	3524	tags=52%, list=22%, signal=67%
WP_THYMIC_STROMAL_LYMPHOPOIETIN_TSLP_SIGNALING_PATHWAY	WP_THYMIC_STROMAL_LYMPHOPOIETIN_TSLP_SIGNALING_PATHWAY		43	0.500906	1.77091	0	0	0	3728	tags=51%, list=24%, signal=67%
REACTOME_COPI_MEDIATED_ANTEROGRADE_TRANSPORT	REACTOME_COPI_MEDIATED_ANTEROGRADE_TRANSPORT		90	0.445036	1.77026	0	0	0	2881	tags=40%, list=18%, signal=49%
REACTOME_VEGFR2_MEDIATED_VASCULAR_PERMEABILITY	REACTOME_VEGFR2_MEDIATED_VASCULAR_PERMEABILITY		23	0.529136	1.76942	0	0	0	3808	tags=61%, list=24%, signal=80%
WP_ATM_SIGNALING_NETWORK_IN_DEVELOPMENT_AND_DISEASE	WP_ATM_SIGNALING_NETWORK_IN_DEVELOPMENT_AND_DISEASE		42	0.438874	1.76917	0	0	0	1750	tags=31%, list=11%, signal=35%
REACTOME_NEGATIVE_REGULATION_OF_FGFR4_SIGNALING	REACTOME_NEGATIVE_REGULATION_OF_FGFR4_SIGNALING		21	0.432906	1.76628	0	0	0	2453	tags=38%, list=15%, signal=45%
REACTOME_RAF_INDEPENDENT_MAPK1_3_ACTIVATION	REACTOME_RAF_INDEPENDENT_MAPK1_3_ACTIVATION		23	0.56634	1.76362	0	0	0	1891	tags=30%, list=12%, signal=35%
WP_HEPATITIS_B_INFECTION	WP_HEPATITIS_B_INFECTION		123	0.451944	1.76175	0	0	0	3537	tags=45%, list=22%, signal=57%
MOREAUX_B_LYMPHOCYTE_MATURATION_BY_TACI_UP	MOREAUX_B_LYMPHOCYTE_MATURATION_BY_TACI_UP		69	0.459671	1.76149	0	0	0	2937	tags=38%, list=19%, signal=46%
REACTOME_RAS_ACTIVATION_UPON_CA2_INFLUX_THROUGH_NMDA_RECEPTOR	REACTOME_RAS_ACTIVATION_UPON_CA2_INFLUX_THROUGH_NMDA_RECEPTOR		17	0.493779	1.75792	0	0	0	2000	tags=18%, list=13%, signal=20%
PID_INTEGRIN2_PATHWAY	PID_INTEGRIN2_PATHWAY		21	0.453149	1.75766	0	0	0	1864	tags=38%, list=12%, signal=43%
DAVIES_MULTIPLE_MYELOMA_VS_MGUS_DN	DAVIES_MULTIPLE_MYELOMA_VS_MGUS_DN		23	0.615715	1.75747	0	0	0	1767	tags=39%, list=11%, signal=44%
WP_MTHFR_DEFICIENCY	WP_MTHFR_DEFICIENCY		24	0.408169	1.75663	0	0	0	1455	tags=33%, list=9%, signal=37%
REACTOME_PLATELET_CALCIUM_HOMEOSTASIS	REACTOME_PLATELET_CALCIUM_HOMEOSTASIS		23	0.632477	1.75512	0	0	0	2084	tags=35%, list=13%, signal=40%
WP_MAPK_PATHWAY_IN_CONGENITAL_THYROID_CANCER	WP_MAPK_PATHWAY_IN_CONGENITAL_THYROID_CANCER		15	0.648246	1.75344	0	0	0	2405	tags=47%, list=15%, signal=55%
WP_KISSPEPTINKISSPEPTIN_RECEPTOR_SYSTEM_IN_THE_OVARY	WP_KISSPEPTINKISSPEPTIN_RECEPTOR_SYSTEM_IN_THE_OVARY		31	0.51316	1.75174	0	0	0	3217	tags=45%, list=20%, signal=57%
REACTOME_CYTOSOLIC_SULFONATION_OF_SMALL_MOLECULES	REACTOME_CYTOSOLIC_SULFONATION_OF_SMALL_MOLECULES		16	0.553331	1.74897	0	0	0	2152	tags=50%, list=14%, signal=58%
KEGG_ABC_TRANSPORTERS	KEGG_ABC_TRANSPORTERS		32	0.50823	1.74785	0	0	0	2730	tags=31%, list=17%, signal=38%
FARMER_BREAST_CANCER_CLUSTER_7	FARMER_BREAST_CANCER_CLUSTER_7		17	0.545546	1.74639	0	0	0	1882	tags=29%, list=12%, signal=33%
REACTOME_G_ALPHA_Q_SIGNALLING_EVENTS	REACTOME_G_ALPHA_Q_SIGNALLING_EVENTS		145	0.348598	1.74603	0	0	0	3424	tags=30%, list=22%, signal=38%
KEGG_JAK_STAT_SIGNALING_PATHWAY	KEGG_JAK_STAT_SIGNALING_PATHWAY		110	0.481874	1.74344	0	0	0	2992	tags=35%, list=19%, signal=42%
WP_ARRHYTHMOGENIC_RIGHT_VENTRICULAR_CARDIOMYOPATHY	WP_ARRHYTHMOGENIC_RIGHT_VENTRICULAR_CARDIOMYOPATHY		56	0.507169	1.74073	0	0	0	1377	tags=27%, list=9%, signal=29%
REACTOME_NRAGE_SIGNALS_DEATH_THROUGH_JNK	REACTOME_NRAGE_SIGNALS_DEATH_THROUGH_JNK		49	0.538897	1.73783	0	0	0	4081	tags=53%, list=26%, signal=71%
REACTOME_GAP_JUNCTION_ASSEMBLY	REACTOME_GAP_JUNCTION_ASSEMBLY		21	0.523938	1.73347	0	0	0	2526	tags=29%, list=16%, signal=34%
WP_MIRNAS_INVOLVEMENT_IN_THE_IMMUNE_RESPONSE_IN_SEPSIS	WP_MIRNAS_INVOLVEMENT_IN_THE_IMMUNE_RESPONSE_IN_SEPSIS		33	0.419389	1.73227	0	0	0	3678	tags=42%, list=23%, signal=55%
REACTOME_SIGNALING_BY_SCF_KIT	REACTOME_SIGNALING_BY_SCF_KIT		40	0.370317	1.73187	0	0	0	4534	tags=58%, list=29%, signal=80%
HOSHIDA_LIVER_CANCER_SUBCLASS_S1	HOSHIDA_LIVER_CANCER_SUBCLASS_S1		205	0.329841	1.73078	0	0	0	2802	tags=26%, list=18%, signal=32%
WP_STRUCTURAL_PATHWAY_OF_INTERLEUKIN_1_IL1	WP_STRUCTURAL_PATHWAY_OF_INTERLEUKIN_1_IL1		43	0.515355	1.72732	0	0	0	4612	tags=58%, list=29%, signal=82%
BRUNO_HEMATOPOIESIS	BRUNO_HEMATOPOIESIS		53	0.378677	1.72346	0	0	0	2997	tags=34%, list=19%, signal=42%
PID_BMP_PATHWAY	PID_BMP_PATHWAY		30	0.474221	1.72323	0	0	0	2592	tags=37%, list=16%, signal=44%
MARCHINI_TRABECTEDIN_RESISTANCE_DN	MARCHINI_TRABECTEDIN_RESISTANCE_DN		39	0.532906	1.72317	0	0	0	3292	tags=44%, list=21%, signal=55%
GENTILE_UV_RESPONSE_CLUSTER_D5	GENTILE_UV_RESPONSE_CLUSTER_D5		31	0.468105	1.72271	0	0	0	2238	tags=29%, list=14%, signal=34%
LU_TUMOR_ANGIOGENESIS_UP	LU_TUMOR_ANGIOGENESIS_UP		24	0.49748	1.722	0	0	0	394	tags=21%, list=2%, signal=21%
BIOCARTA_CERAMIDE_PATHWAY	BIOCARTA_CERAMIDE_PATHWAY		20	0.489085	1.72186	0	0	0	3158	tags=50%, list=20%, signal=62%
REACTOME_GAP_JUNCTION_TRAFFICKING_AND_REGULATION	REACTOME_GAP_JUNCTION_TRAFFICKING_AND_REGULATION		32	0.568678	1.7215	0	0	0	3099	tags=38%, list=20%, signal=47%
WP_INTERLEUKIN11_SIGNALING_PATHWAY	WP_INTERLEUKIN11_SIGNALING_PATHWAY		39	0.457223	1.71911	0	0	0	3158	tags=46%, list=20%, signal=57%
SIG_PIP3_SIGNALING_IN_B_LYMPHOCYTES	SIG_PIP3_SIGNALING_IN_B_LYMPHOCYTES		32	0.535135	1.71897	0	0	0	2966	tags=47%, list=19%, signal=58%
WP_ANGIOPOIETIN_LIKE_PROTEIN_8_REGULATORY_PATHWAY	WP_ANGIOPOIETIN_LIKE_PROTEIN_8_REGULATORY_PATHWAY		114	0.430187	1.71859	0	0	0	3239	tags=35%, list=20%, signal=44%
REACTOME_ONCOGENE_INDUCED_SENESCENCE	REACTOME_ONCOGENE_INDUCED_SENESCENCE		32	0.459545	1.71772	0	0	0	3525	tags=56%, list=22%, signal=72%
WP_RAC1PAK1P38MMP2_PATHWAY	WP_RAC1PAK1P38MMP2_PATHWAY		61	0.488601	1.71752	0	0	0	2846	tags=41%, list=18%, signal=50%
REACTOME_CONSTITUTIVE_SIGNALING_BY_ABERRANT_PI3K_IN_CANCER	REACTOME_CONSTITUTIVE_SIGNALING_BY_ABERRANT_PI3K_IN_CANCER		47	0.373996	1.71585	0	0	0	4257	tags=43%, list=27%, signal=58%
WP_PI3KAKTMTOR_SIGNALING_PATHWAY_AND_THERAPEUTIC_OPPORTUNITIES	WP_PI3KAKTMTOR_SIGNALING_PATHWAY_AND_THERAPEUTIC_OPPORTUNITIES		28	0.592392	1.7136	0	0	0	1950	tags=43%, list=12%, signal=49%
REACTOME_SIGNALING_BY_INSULIN_RECEPTOR	REACTOME_SIGNALING_BY_INSULIN_RECEPTOR		56	0.585521	1.71359	0	0	0	2815	tags=41%, list=18%, signal=50%
REACTOME_O_GLYCOSYLATION_OF_TSR_DOMAIN_CONTAINING_PROTEINS	REACTOME_O_GLYCOSYLATION_OF_TSR_DOMAIN_CONTAINING_PROTEINS		24	0.559196	1.71246	0	0	0	3375	tags=33%, list=21%, signal=42%
WP_WNTBETACATENIN_SIGNALING_PATHWAY_IN_LEUKEMIA	WP_WNTBETACATENIN_SIGNALING_PATHWAY_IN_LEUKEMIA		22	0.392617	1.71056	0	0	0	2194	tags=14%, list=14%, signal=16%
PID_THROMBIN_PAR1_PATHWAY	PID_THROMBIN_PAR1_PATHWAY		37	0.463384	1.71038	0	0	0	3845	tags=46%, list=24%, signal=61%
KEGG_COLORECTAL_CANCER	KEGG_COLORECTAL_CANCER		56	0.466341	1.70996	0	0	0	3158	tags=41%, list=20%, signal=51%
BIOCARTA_ETS_PATHWAY	BIOCARTA_ETS_PATHWAY		16	0.382913	1.70847	0	0	0	3053	tags=44%, list=19%, signal=54%
VERRECCHIA_RESPONSE_TO_TGFB1_C2	VERRECCHIA_RESPONSE_TO_TGFB1_C2		15	0.615864	1.70528	0	0.00136989	0.2	2194	tags=40%, list=14%, signal=46%
MCBRYAN_PUBERTAL_BREAST_6_7WK_UP	MCBRYAN_PUBERTAL_BREAST_6_7WK_UP		167	0.430568	1.70142	0	0.00136476	0.2	3581	tags=43%, list=23%, signal=54%
DORSEY_GAB2_TARGETS	DORSEY_GAB2_TARGETS		25	0.520604	1.69942	0	0.00135967	0.2	2261	tags=36%, list=14%, signal=42%
REACTOME_CELL_EXTRACELLULAR_MATRIX_INTERACTIONS	REACTOME_CELL_EXTRACELLULAR_MATRIX_INTERACTIONS		15	0.575599	1.69882	0	0.00135461	0.2	1528	tags=27%, list=10%, signal=29%
WP_RESISTIN_AS_A_REGULATOR_OF_INFLAMMATION	WP_RESISTIN_AS_A_REGULATOR_OF_INFLAMMATION		26	0.550026	1.69849	0	0.0013496	0.2	2815	tags=46%, list=18%, signal=56%
VALK_AML_CLUSTER_11	VALK_AML_CLUSTER_11		38	0.514362	1.69849	0	0.00134462	0.2	2261	tags=29%, list=14%, signal=34%
GENTILE_UV_LOW_DOSE_DN	GENTILE_UV_LOW_DOSE_DN		54	0.417334	1.69492	0	0.00133967	0.2	1503	tags=20%, list=9%, signal=22%
KEGG_TYPE_II_DIABETES_MELLITUS	KEGG_TYPE_II_DIABETES_MELLITUS		37	0.468767	1.69471	0	0.00133477	0.2	2485	tags=49%, list=16%, signal=58%
REACTOME_INTERLEUKIN_17_SIGNALING	REACTOME_INTERLEUKIN_17_SIGNALING		65	0.43567	1.69422	0	0.00132989	0.2	2592	tags=28%, list=16%, signal=33%
NIKOLSKY_OVERCONNECTED_IN_BREAST_CANCER	NIKOLSKY_OVERCONNECTED_IN_BREAST_CANCER		19	0.725906	1.69275	0	0.00132506	0.2	2634	tags=47%, list=17%, signal=57%
WP_B_CELL_RECEPTOR_SIGNALING_PATHWAY	WP_B_CELL_RECEPTOR_SIGNALING_PATHWAY		90	0.451975	1.68667	0	0.00132026	0.2	2941	tags=39%, list=19%, signal=47%
BIOCARTA_PTEN_PATHWAY	BIOCARTA_PTEN_PATHWAY		17	0.742131	1.68579	0	0.00131549	0.2	1950	tags=53%, list=12%, signal=60%
REACTOME_DOWNSTREAM_SIGNAL_TRANSDUCTION	REACTOME_DOWNSTREAM_SIGNAL_TRANSDUCTION		25	0.566839	1.68578	0	0.00131076	0.2	2846	tags=48%, list=18%, signal=58%
REACTOME_NR1H2_AND_NR1H3_MEDIATED_SIGNALING	REACTOME_NR1H2_AND_NR1H3_MEDIATED_SIGNALING		35	0.488422	1.68506	0	0.00130606	0.2	3270	tags=49%, list=21%, signal=61%
WP_OVERVIEW_OF_NANOPARTICLE_EFFECTS	WP_OVERVIEW_OF_NANOPARTICLE_EFFECTS		15	0.658251	1.68465	0	0.0013014	0.2	770	tags=33%, list=5%, signal=35%
ZAMORA_NOS2_TARGETS_DN	ZAMORA_NOS2_TARGETS_DN		71	0.416743	1.68443	0	0.00129677	0.2	2741	tags=31%, list=17%, signal=37%
COATES_MACROPHAGE_M1_VS_M2_DN	COATES_MACROPHAGE_M1_VS_M2_DN		66	0.440262	1.68393	0	0.00129217	0.2	2877	tags=33%, list=18%, signal=41%
PID_FAK_PATHWAY	PID_FAK_PATHWAY		53	0.539404	1.6835	0	0.0012876	0.2	3595	tags=53%, list=23%, signal=68%
REACTOME_TRANSCRIPTIONAL_REGULATION_OF_WHITE_ADIPOCYTE_DIFFERENTIATION	REACTOME_TRANSCRIPTIONAL_REGULATION_OF_WHITE_ADIPOCYTE_DIFFERENTIATION		75	0.456173	1.68167	0	0.00128307	0.2	3218	tags=45%, list=20%, signal=57%
BIOCARTA_EGF_PATHWAY	BIOCARTA_EGF_PATHWAY		25	0.656005	1.68084	0	0.00127856	0.2	2741	tags=56%, list=17%, signal=68%
PEDERSEN_METASTASIS_BY_ERBB2_ISOFORM_3	PEDERSEN_METASTASIS_BY_ERBB2_ISOFORM_3		15	0.517623	1.67968	0	0.0012741	0.2	3810	tags=33%, list=24%, signal=44%
FIRESTEIN_PROLIFERATION	FIRESTEIN_PROLIFERATION		131	0.376222	1.67959	0	0.00126966	0.2	2927	tags=35%, list=18%, signal=43%
KEGG_LEISHMANIA_INFECTION	KEGG_LEISHMANIA_INFECTION		64	0.453139	1.67829	0	0.00126525	0.2	2592	tags=34%, list=16%, signal=41%
BIOCARTA_GH_PATHWAY	BIOCARTA_GH_PATHWAY		26	0.581226	1.67721	0	0.00126087	0.2	3158	tags=50%, list=20%, signal=62%
BIOCARTA_FCER1_PATHWAY	BIOCARTA_FCER1_PATHWAY		37	0.468087	1.67716	0	0.00125652	0.2	4115	tags=57%, list=26%, signal=76%
REACTOME_SIGNALING_BY_TYPE_1_INSULIN_LIKE_GROWTH_FACTOR_1_RECEPTOR_IGF1R	REACTOME_SIGNALING_BY_TYPE_1_INSULIN_LIKE_GROWTH_FACTOR_1_RECEPTOR_IGF1R		35	0.505709	1.67691	0	0.0012522	0.2	4512	tags=54%, list=28%, signal=76%
PID_NFKAPPAB_ATYPICAL_PATHWAY	PID_NFKAPPAB_ATYPICAL_PATHWAY		16	0.599745	1.67657	0	0.00124792	0.2	3990	tags=63%, list=25%, signal=83%
WANG_TARGETS_OF_MLL_CBP_FUSION_UP	WANG_TARGETS_OF_MLL_CBP_FUSION_UP		35	0.467828	1.6756	0	0.00124366	0.2	2575	tags=40%, list=16%, signal=48%
BURTON_ADIPOGENESIS_8	BURTON_ADIPOGENESIS_8		69	0.525108	1.67423	0	0.00123943	0.2	1475	tags=30%, list=9%, signal=33%
KEGG_LONG_TERM_DEPRESSION	KEGG_LONG_TERM_DEPRESSION		51	0.48822	1.67312	0	0.00123522	0.2	2466	tags=27%, list=16%, signal=32%
CLASPER_LYMPHATIC_VESSELS_DURING_METASTASIS_UP	CLASPER_LYMPHATIC_VESSELS_DURING_METASTASIS_UP		17	0.666418	1.67189	0	0.00123105	0.2	3369	tags=47%, list=21%, signal=60%
WP_INTEGRINMEDIATED_CELL_ADHESION	WP_INTEGRINMEDIATED_CELL_ADHESION		86	0.521733	1.67108	0	0.00122691	0.2	1592	tags=36%, list=10%, signal=40%
WP_PHOSPHODIESTERASES_IN_NEURONAL_FUNCTION	WP_PHOSPHODIESTERASES_IN_NEURONAL_FUNCTION		38	0.481549	1.66927	0	0.00122279	0.2	3000	tags=32%, list=19%, signal=39%
SASSON_RESPONSE_TO_GONADOTROPHINS_UP	SASSON_RESPONSE_TO_GONADOTROPHINS_UP		78	0.471891	1.66879	0	0.0012187	0.2	4672	tags=54%, list=29%, signal=76%
PID_INTEGRIN3_PATHWAY	PID_INTEGRIN3_PATHWAY		30	0.437839	1.66766	0	0.00121464	0.2	2533	tags=33%, list=16%, signal=40%
COULOUARN_TEMPORAL_TGFB1_SIGNATURE_UP	COULOUARN_TEMPORAL_TGFB1_SIGNATURE_UP		93	0.42582	1.66722	0	0.0012106	0.2	2767	tags=31%, list=17%, signal=38%
MAGRANGEAS_MULTIPLE_MYELOMA_IGG_VS_IGA_UP	MAGRANGEAS_MULTIPLE_MYELOMA_IGG_VS_IGA_UP		16	0.433058	1.66678	0	0.00120659	0.2	791	tags=19%, list=5%, signal=20%
LEE_LIVER_CANCER_CIPROFIBRATE_DN	LEE_LIVER_CANCER_CIPROFIBRATE_DN		44	0.364452	1.66539	0	0.00120261	0.2	4089	tags=39%, list=26%, signal=52%
BIOCARTA_AT1R_PATHWAY	BIOCARTA_AT1R_PATHWAY		23	0.527818	1.66434	0	0.00119866	0.2	3911	tags=57%, list=25%, signal=75%
ELVIDGE_HIF1A_TARGETS_DN	ELVIDGE_HIF1A_TARGETS_DN		80	0.436875	1.66431	0	0.00119472	0.2	2924	tags=33%, list=18%, signal=40%
WP_MAPK_SIGNALING_PATHWAY	WP_MAPK_SIGNALING_PATHWAY		199	0.399655	1.66403	0	0.00119082	0.2	2821	tags=27%, list=18%, signal=33%
PID_AMB2_NEUTROPHILS_PATHWAY	PID_AMB2_NEUTROPHILS_PATHWAY		36	0.419881	1.66189	0	0.00118694	0.2	2818	tags=31%, list=18%, signal=37%
REACTOME_RHO_GTPASE_CYCLE	REACTOME_RHO_GTPASE_CYCLE		384	0.339089	1.66146	0	0.00227828	0.4	3172	tags=31%, list=20%, signal=38%
MURAKAMI_UV_RESPONSE_6HR_UP	MURAKAMI_UV_RESPONSE_6HR_UP		27	0.345767	1.66079	0	0.00227091	0.4	2337	tags=22%, list=15%, signal=26%
FAELT_B_CLL_WITH_VH3_21_UP	FAELT_B_CLL_WITH_VH3_21_UP		43	0.517532	1.65946	0	0.00226358	0.4	3785	tags=63%, list=24%, signal=82%
WP_PATHWAYS_IN_CLEAR_CELL_RENAL_CELL_CARCINOMA	WP_PATHWAYS_IN_CLEAR_CELL_RENAL_CELL_CARCINOMA		71	0.466015	1.65865	0	0.0022563	0.4	3330	tags=42%, list=21%, signal=53%
KEGG_MTOR_SIGNALING_PATHWAY	KEGG_MTOR_SIGNALING_PATHWAY		43	0.405626	1.65547	0	0.00224907	0.4	1950	tags=35%, list=12%, signal=40%
SESTO_RESPONSE_TO_UV_C5	SESTO_RESPONSE_TO_UV_C5		45	0.541629	1.64633	0	0.00331958	0.4	4271	tags=56%, list=27%, signal=76%
JOHANSSON_BRAIN_CANCER_EARLY_VS_LATE_DN	JOHANSSON_BRAIN_CANCER_EARLY_VS_LATE_DN		35	0.48535	1.64184	0	0.00330901	0.4	2261	tags=37%, list=14%, signal=43%
PARK_APL_PATHOGENESIS_DN	PARK_APL_PATHOGENESIS_DN		43	0.561243	1.64175	0	0.0032985	0.4	2767	tags=47%, list=17%, signal=56%
ALTEMEIER_RESPONSE_TO_LPS_WITH_MECHANICAL_VENTILATION	ALTEMEIER_RESPONSE_TO_LPS_WITH_MECHANICAL_VENTILATION		103	0.39558	1.64172	0	0.00328806	0.4	4495	tags=46%, list=28%, signal=63%
WP_ONE_CARBON_METABOLISM_AND_RELATED_PATHWAYS	WP_ONE_CARBON_METABOLISM_AND_RELATED_PATHWAYS		43	0.326536	1.64156	0	0.00327769	0.4	2350	tags=26%, list=15%, signal=30%
PID_IL4_2PATHWAY	PID_IL4_2PATHWAY		54	0.44335	1.64134	0	0.00326738	0.4	3467	tags=48%, list=22%, signal=61%
ELVIDGE_HIF1A_AND_HIF2A_TARGETS_DN	ELVIDGE_HIF1A_AND_HIF2A_TARGETS_DN		89	0.437793	1.64064	0	0.00325714	0.4	2602	tags=33%, list=16%, signal=39%
PID_ARF6_PATHWAY	PID_ARF6_PATHWAY		29	0.416674	1.64003	0	0.00324696	0.4	1798	tags=28%, list=11%, signal=31%
PID_P38_ALPHA_BETA_DOWNSTREAM_PATHWAY	PID_P38_ALPHA_BETA_DOWNSTREAM_PATHWAY		34	0.46535	1.63941	0	0.00428768	0.4	3682	tags=41%, list=23%, signal=54%
BIOCARTA_IL1R_PATHWAY	BIOCARTA_IL1R_PATHWAY		25	0.506081	1.63623	0	0.00532194	0.4	3517	tags=52%, list=22%, signal=67%
REACTOME_VEGFR2_MEDIATED_CELL_PROLIFERATION	REACTOME_VEGFR2_MEDIATED_CELL_PROLIFERATION		17	0.577696	1.63556	0	0.00530546	0.4	2226	tags=47%, list=14%, signal=55%
NEMETH_INFLAMMATORY_RESPONSE_LPS_UP	NEMETH_INFLAMMATORY_RESPONSE_LPS_UP		75	0.460917	1.63484	0	0.00528909	0.4	3764	tags=44%, list=24%, signal=57%
BROWNE_HCMV_INFECTION_30MIN_UP	BROWNE_HCMV_INFECTION_30MIN_UP		35	0.453762	1.63427	0	0.00527282	0.4	2924	tags=34%, list=18%, signal=42%
PID_PI3KCI_AKT_PATHWAY	PID_PI3KCI_AKT_PATHWAY		30	0.487309	1.63356	0	0.00525664	0.4	3808	tags=60%, list=24%, signal=79%
SUMI_HNF4A_TARGETS	SUMI_HNF4A_TARGETS		17	0.347528	1.63346	0	0.00524057	0.4	3717	tags=35%, list=23%, signal=46%
WP_FACTORS_AND_PATHWAYS_AFFECTING_INSULINLIKE_GROWTH_FACTOR_IGF1AKT_SIGNALING	WP_FACTORS_AND_PATHWAYS_AFFECTING_INSULINLIKE_GROWTH_FACTOR_IGF1AKT_SIGNALING		30	0.537875	1.63317	0	0.00522459	0.4	2350	tags=33%, list=15%, signal=39%
WP_AMPACTIVATED_PROTEIN_KINASE_AMPK_SIGNALING	WP_AMPACTIVATED_PROTEIN_KINASE_AMPK_SIGNALING		54	0.433231	1.63173	0	0.00520871	0.4	1950	tags=26%, list=12%, signal=29%
KEGG_ERBB_SIGNALING_PATHWAY	KEGG_ERBB_SIGNALING_PATHWAY		73	0.553412	1.63088	0	0.00519293	0.4	2846	tags=40%, list=18%, signal=48%
REACTOME_RHOB_GTPASE_CYCLE	REACTOME_RHOB_GTPASE_CYCLE		57	0.459348	1.63079	0	0.00517724	0.4	3600	tags=51%, list=23%, signal=66%
ENGELMANN_CANCER_PROGENITORS_UP	ENGELMANN_CANCER_PROGENITORS_UP		38	0.417979	1.63063	0	0.00516164	0.4	4497	tags=53%, list=28%, signal=73%
WP_SARS_CORONAVIRUS_AND_INNATE_IMMUNITY	WP_SARS_CORONAVIRUS_AND_INNATE_IMMUNITY		15	0.562235	1.62989	0	0.00514614	0.4	2561	tags=47%, list=16%, signal=56%
AMIT_DELAYED_EARLY_GENES	AMIT_DELAYED_EARLY_GENES		16	0.638957	1.62943	0	0.00513073	0.4	2467	tags=44%, list=16%, signal=52%
WP_MELANOMA	WP_MELANOMA		62	0.45442	1.62941	0	0.00511542	0.4	2941	tags=37%, list=19%, signal=45%
WP_TYPE_II_DIABETES_MELLITUS	WP_TYPE_II_DIABETES_MELLITUS		16	0.556186	1.62806	0	0.00510019	0.4	2661	tags=44%, list=17%, signal=53%
LEIN_OLIGODENDROCYTE_MARKERS	LEIN_OLIGODENDROCYTE_MARKERS		64	0.372372	1.62793	0	0.00508506	0.4	2310	tags=25%, list=15%, signal=29%
WOO_LIVER_CANCER_RECURRENCE_DN	WOO_LIVER_CANCER_RECURRENCE_DN		55	0.474585	1.62654	0	0.00507001	0.4	2684	tags=33%, list=17%, signal=39%
KEGG_ARACHIDONIC_ACID_METABOLISM	KEGG_ARACHIDONIC_ACID_METABOLISM		40	0.333796	1.62636	0	0.00505506	0.4	382	tags=8%, list=2%, signal=8%
REACTOME_NCAM1_INTERACTIONS	REACTOME_NCAM1_INTERACTIONS		32	0.443056	1.6262	0	0.00504019	0.4	3220	tags=28%, list=20%, signal=35%
PID_EPHRINB_REV_PATHWAY	PID_EPHRINB_REV_PATHWAY		27	0.488962	1.62568	0	0.00502541	0.4	4245	tags=56%, list=27%, signal=76%
SAGIV_CD24_TARGETS_UP	SAGIV_CD24_TARGETS_UP		19	0.548033	1.62519	0	0.00501072	0.4	2157	tags=32%, list=14%, signal=37%
REACTOME_ELASTIC_FIBRE_FORMATION	REACTOME_ELASTIC_FIBRE_FORMATION		34	0.455395	1.62219	0	0.00499611	0.4	1807	tags=29%, list=11%, signal=33%
KEGG_COMPLEMENT_AND_COAGULATION_CASCADES	KEGG_COMPLEMENT_AND_COAGULATION_CASCADES		50	0.347523	1.62154	0	0.00498159	0.4	2544	tags=26%, list=16%, signal=31%
GOLUB_ALL_VS_AML_DN	GOLUB_ALL_VS_AML_DN		23	0.477854	1.62039	0	0.00496715	0.4	2998	tags=35%, list=19%, signal=43%
VECCHI_GASTRIC_CANCER_ADVANCED_VS_EARLY_UP	VECCHI_GASTRIC_CANCER_ADVANCED_VS_EARLY_UP		117	0.333675	1.61854	0	0.00495279	0.4	3480	tags=29%, list=22%, signal=37%
BIOCARTA_IL6_PATHWAY	BIOCARTA_IL6_PATHWAY		21	0.64376	1.61761	0	0.00493852	0.4	3218	tags=62%, list=20%, signal=78%
BIOCARTA_BCR_PATHWAY	BIOCARTA_BCR_PATHWAY		31	0.498553	1.61569	0	0.00492433	0.4	3990	tags=61%, list=25%, signal=82%
REACTOME_RHOA_GTPASE_CYCLE	REACTOME_RHOA_GTPASE_CYCLE		123	0.408062	1.61339	0	0.00491022	0.4	3972	tags=46%, list=25%, signal=61%
AIGNER_ZEB1_TARGETS	AIGNER_ZEB1_TARGETS		23	0.506832	1.61245	0	0.00489619	0.4	901	tags=17%, list=6%, signal=18%
HOLLERN_EMT_BREAST_TUMOR_DN	HOLLERN_EMT_BREAST_TUMOR_DN		88	0.434996	1.61094	0	0.00488224	0.4	2194	tags=23%, list=14%, signal=26%
REACTOME_CA_DEPENDENT_EVENTS	REACTOME_CA_DEPENDENT_EVENTS		32	0.518279	1.61092	0	0.00486837	0.4	3222	tags=38%, list=20%, signal=47%
HALMOS_CEBPA_TARGETS_DN	HALMOS_CEBPA_TARGETS_DN		34	0.470374	1.60885	0	0.00485458	0.4	2927	tags=38%, list=18%, signal=47%
KEGG_ADHERENS_JUNCTION	KEGG_ADHERENS_JUNCTION		63	0.499966	1.6086	0	0.00484086	0.4	3689	tags=43%, list=23%, signal=56%
REACTOME_HEME_SIGNALING	REACTOME_HEME_SIGNALING		38	0.437298	1.60468	0	0.00482723	0.4	3068	tags=39%, list=19%, signal=49%
BIOCARTA_RACCYCD_PATHWAY	BIOCARTA_RACCYCD_PATHWAY		24	0.506378	1.60456	0	0.00481367	0.4	3595	tags=50%, list=23%, signal=65%
WP_TGFBETA_RECEPTOR_SIGNALLING_IN_SKELETAL_DYSPLASIAS	WP_TGFBETA_RECEPTOR_SIGNALLING_IN_SKELETAL_DYSPLASIAS		47	0.486259	1.60425	0	0.00480018	0.4	2787	tags=34%, list=18%, signal=41%
MYLLYKANGAS_AMPLIFICATION_HOT_SPOT_23	MYLLYKANGAS_AMPLIFICATION_HOT_SPOT_23		19	0.480639	1.60366	0	0.00478678	0.4	1886	tags=32%, list=12%, signal=36%
KEGG_THYROID_CANCER	KEGG_THYROID_CANCER		23	0.465365	1.60265	0	0.00578846	0.4	2895	tags=35%, list=18%, signal=42%
YAMAZAKI_TCEB3_TARGETS_UP	YAMAZAKI_TCEB3_TARGETS_UP		135	0.369434	1.60184	0	0.00577238	0.4	2261	tags=27%, list=14%, signal=31%
YAO_TEMPORAL_RESPONSE_TO_PROGESTERONE_CLUSTER_0	YAO_TEMPORAL_RESPONSE_TO_PROGESTERONE_CLUSTER_0		59	0.355986	1.59964	0	0.00575639	0.4	2375	tags=22%, list=15%, signal=26%
KONDO_PROSTATE_CANCER_HCP_WITH_H3K27ME3	KONDO_PROSTATE_CANCER_HCP_WITH_H3K27ME3		59	0.438637	1.59732	0	0.00574049	0.4	1210	tags=14%, list=8%, signal=15%
BIOCARTA_IGF1_PATHWAY	BIOCARTA_IGF1_PATHWAY		20	0.639525	1.59717	0	0.00572467	0.4	2405	tags=55%, list=15%, signal=65%
WP_PRADERWILLI_AND_ANGELMAN_SYNDROME	WP_PRADERWILLI_AND_ANGELMAN_SYNDROME		42	0.355131	1.59687	0	0.00570895	0.4	2059	tags=21%, list=13%, signal=25%
BIOCARTA_MAL_PATHWAY	BIOCARTA_MAL_PATHWAY		17	0.498476	1.59644	0	0.00569331	0.4	3595	tags=65%, list=23%, signal=84%
KEGG_INOSITOL_PHOSPHATE_METABOLISM	KEGG_INOSITOL_PHOSPHATE_METABOLISM		48	0.527983	1.59537	0	0.00661703	0.6	2370	tags=35%, list=15%, signal=42%
TONKS_TARGETS_OF_RUNX1_RUNX1T1_FUSION_ERYTHROCYTE_DN	TONKS_TARGETS_OF_RUNX1_RUNX1T1_FUSION_ERYTHROCYTE_DN		18	0.325199	1.59478	0	0.0075341	0.8	1964	tags=22%, list=12%, signal=25%
WP_INITIATION_OF_TRANSCRIPTION_AND_TRANSLATION_ELONGATION_AT_THE_HIV1_LTR	WP_INITIATION_OF_TRANSCRIPTION_AND_TRANSLATION_ELONGATION_AT_THE_HIV1_LTR		32	0.481703	1.59414	0	0.00751362	0.8	2177	tags=38%, list=14%, signal=43%
SU_PANCREAS	SU_PANCREAS		33	0.400522	1.59277	0	0.00842329	0.8	3638	tags=36%, list=23%, signal=47%
PID_AR_NONGENOMIC_PATHWAY	PID_AR_NONGENOMIC_PATHWAY		25	0.408256	1.59146	0	0.00840052	0.8	3845	tags=56%, list=24%, signal=74%
REACTOME_CELL_DEATH_SIGNALLING_VIA_NRAGE_NRIF_AND_NADE	REACTOME_CELL_DEATH_SIGNALLING_VIA_NRAGE_NRIF_AND_NADE		66	0.405737	1.59116	0	0.00837788	0.8	3600	tags=44%, list=23%, signal=57%
REACTOME_EXTRA_NUCLEAR_ESTROGEN_SIGNALING	REACTOME_EXTRA_NUCLEAR_ESTROGEN_SIGNALING		61	0.415509	1.59108	0	0.00835536	0.8	2815	tags=33%, list=18%, signal=40%
WP_PATHWAYS_AFFECTED_IN_ADENOID_CYSTIC_CARCINOMA	WP_PATHWAYS_AFFECTED_IN_ADENOID_CYSTIC_CARCINOMA		55	0.350475	1.5892	0	0.00833296	0.8	1877	tags=27%, list=12%, signal=31%
WP_NEPHROTIC_SYNDROME	WP_NEPHROTIC_SYNDROME		35	0.471084	1.58808	0	0.00831068	0.8	893	tags=17%, list=6%, signal=18%
WP_TRANSLATION_INHIBITORS_IN_CHRONICALLY_ACTIVATED_PDGFRA_CELLS	WP_TRANSLATION_INHIBITORS_IN_CHRONICALLY_ACTIVATED_PDGFRA_CELLS		41	0.456459	1.5853	0	0.00828852	0.8	2815	tags=46%, list=18%, signal=56%
WP_NOTCH_SIGNALING_PATHWAY_NETPATH	WP_NOTCH_SIGNALING_PATHWAY_NETPATH		51	0.381103	1.57967	0	0.00826647	0.8	3537	tags=37%, list=22%, signal=48%
WEIGEL_OXIDATIVE_STRESS_BY_TBH_AND_H2O2	WEIGEL_OXIDATIVE_STRESS_BY_TBH_AND_H2O2		29	0.458054	1.57901	0	0.00824454	0.8	1140	tags=24%, list=7%, signal=26%
WP_BLADDER_CANCER	WP_BLADDER_CANCER		38	0.501177	1.57737	0	0.00822273	0.8	2253	tags=26%, list=14%, signal=31%
SUH_COEXPRESSED_WITH_ID1_AND_ID2_UP	SUH_COEXPRESSED_WITH_ID1_AND_ID2_UP		17	0.491374	1.57457	0	0.00820104	0.8	2868	tags=47%, list=18%, signal=57%
LEE_AGING_CEREBELLUM_DN	LEE_AGING_CEREBELLUM_DN		57	0.428343	1.57409	0	0.00817946	0.8	4212	tags=42%, list=27%, signal=57%
REACTOME_FCERI_MEDIATED_MAPK_ACTIVATION	REACTOME_FCERI_MEDIATED_MAPK_ACTIVATION		41	0.375868	1.57124	0	0.00906029	0.8	4512	tags=44%, list=28%, signal=61%
PID_PDGFRA_PATHWAY	PID_PDGFRA_PATHWAY		18	0.614704	1.5712	0	0.00903657	0.8	2752	tags=61%, list=17%, signal=74%
HERNANDEZ_MITOTIC_ARREST_BY_DOCETAXEL_2_DN	HERNANDEZ_MITOTIC_ARREST_BY_DOCETAXEL_2_DN		15	0.687131	1.57043	0	0.00901298	0.8	2305	tags=27%, list=15%, signal=31%
BIOCARTA_VDR_PATHWAY	BIOCARTA_VDR_PATHWAY		23	0.451582	1.56924	0	0.00898951	0.8	2296	tags=43%, list=14%, signal=51%
TOMLINS_PROSTATE_CANCER_UP	TOMLINS_PROSTATE_CANCER_UP		35	0.359807	1.56887	0	0.00896616	0.8	3868	tags=51%, list=24%, signal=68%
WP_APOPTOSIS_MODULATION_AND_SIGNALING	WP_APOPTOSIS_MODULATION_AND_SIGNALING		86	0.368124	1.56751	0	0.00894293	0.8	2405	tags=28%, list=15%, signal=33%
LIAN_NEUTROPHIL_GRANULE_CONSTITUENTS	LIAN_NEUTROPHIL_GRANULE_CONSTITUENTS		23	0.534044	1.56642	0	0.00891982	0.8	2746	tags=39%, list=17%, signal=47%
HOLLEMAN_VINCRISTINE_RESISTANCE_ALL_UP	HOLLEMAN_VINCRISTINE_RESISTANCE_ALL_UP		25	0.340488	1.56628	0	0.00889683	0.8	3041	tags=40%, list=19%, signal=49%
WP_TYPE_I_INTERFERON_INDUCTION_AND_SIGNALING_DURING_SARSCOV2_INFECTION	WP_TYPE_I_INTERFERON_INDUCTION_AND_SIGNALING_DURING_SARSCOV2_INFECTION		27	0.472131	1.56586	0	0.00887396	0.8	3517	tags=48%, list=22%, signal=62%
GARGALOVIC_RESPONSE_TO_OXIDIZED_PHOSPHOLIPIDS_GREEN_DN	GARGALOVIC_RESPONSE_TO_OXIDIZED_PHOSPHOLIPIDS_GREEN_DN		22	0.484437	1.56486	0	0.00885121	0.8	984	tags=27%, list=6%, signal=29%
BIOCARTA_PYK2_PATHWAY	BIOCARTA_PYK2_PATHWAY		24	0.557471	1.56227	0	0.00970627	0.8	3911	tags=67%, list=25%, signal=88%
REACTOME_NEGATIVE_REGULATION_OF_FGFR2_SIGNALING	REACTOME_NEGATIVE_REGULATION_OF_FGFR2_SIGNALING		22	0.432897	1.56213	0	0.0096815	0.8	2453	tags=36%, list=15%, signal=43%
MARTORIATI_MDM4_TARGETS_NEUROEPITHELIUM_DN	MARTORIATI_MDM4_TARGETS_NEUROEPITHELIUM_DN		115	0.419494	1.56159	0	0.00965687	0.8	2744	tags=23%, list=17%, signal=28%
BIOCARTA_ATM_PATHWAY	BIOCARTA_ATM_PATHWAY		20	0.436063	1.55953	0	0.011361	0.8	2366	tags=40%, list=15%, signal=47%
KEGG_TIGHT_JUNCTION	KEGG_TIGHT_JUNCTION		96	0.404097	1.55942	0	0.0113323	0.8	2969	tags=29%, list=19%, signal=36%
REACTOME_SCAVENGING_OF_HEME_FROM_PLASMA	REACTOME_SCAVENGING_OF_HEME_FROM_PLASMA		24	0.405625	1.55893	0	0.0113037	0.8	2224	tags=21%, list=14%, signal=24%
VERRECCHIA_RESPONSE_TO_TGFB1_C1	VERRECCHIA_RESPONSE_TO_TGFB1_C1		16	0.629604	1.55831	0	0.0112752	0.8	2615	tags=56%, list=16%, signal=67%
KEGG_ALDOSTERONE_REGULATED_SODIUM_REABSORPTION	KEGG_ALDOSTERONE_REGULATED_SODIUM_REABSORPTION		33	0.522902	1.55823	0	0.0112468	0.8	2485	tags=39%, list=16%, signal=47%
TOMLINS_PROSTATE_CANCER_DN	TOMLINS_PROSTATE_CANCER_DN		36	0.574593	1.55771	0	0.0112187	0.8	2249	tags=39%, list=14%, signal=45%
WP_CANONICAL_AND_NONCANONICAL_NOTCH_SIGNALING	WP_CANONICAL_AND_NONCANONICAL_NOTCH_SIGNALING		20	0.617766	1.55684	0	0.0111906	0.8	3477	tags=45%, list=22%, signal=58%
REACTOME_INTERLEUKIN_7_SIGNALING	REACTOME_INTERLEUKIN_7_SIGNALING		28	0.45791	1.55616	0	0.0111627	0.8	4193	tags=54%, list=26%, signal=73%
REACTOME_NOTCH3_INTRACELLULAR_DOMAIN_REGULATES_TRANSCRIPTION	REACTOME_NOTCH3_INTRACELLULAR_DOMAIN_REGULATES_TRANSCRIPTION		20	0.517392	1.55525	0	0.0111349	0.8	645	tags=20%, list=4%, signal=21%
PID_IGF1_PATHWAY	PID_IGF1_PATHWAY		27	0.48837	1.55391	0	0.0119604	0.8	2689	tags=48%, list=17%, signal=58%
REACTOME_CD28_CO_STIMULATION	REACTOME_CD28_CO_STIMULATION		29	0.490638	1.55321	0	0.0128327	0.8	4452	tags=69%, list=28%, signal=96%
YUAN_ZNF143_PARTNERS	YUAN_ZNF143_PARTNERS		22	0.516194	1.5532	0	0.012801	0.8	972	tags=14%, list=6%, signal=15%
BURTON_ADIPOGENESIS_11	BURTON_ADIPOGENESIS_11		42	0.359153	1.55248	0	0.0127695	0.8	2574	tags=29%, list=16%, signal=34%
HAHTOLA_MYCOSIS_FUNGOIDES_CD4_UP	HAHTOLA_MYCOSIS_FUNGOIDES_CD4_UP		60	0.48614	1.55226	0	0.0127381	0.8	3810	tags=47%, list=24%, signal=61%
WP_IL18_SIGNALING_PATHWAY	WP_IL18_SIGNALING_PATHWAY		223	0.316032	1.55085	0	0.0127069	0.8	3692	tags=33%, list=23%, signal=43%
RASHI_RESPONSE_TO_IONIZING_RADIATION_5	RASHI_RESPONSE_TO_IONIZING_RADIATION_5		109	0.427518	1.55074	0	0.0126758	0.8	2292	tags=32%, list=14%, signal=37%
ZHANG_TARGETS_OF_EWSR1_FLI1_FUSION	ZHANG_TARGETS_OF_EWSR1_FLI1_FUSION		71	0.446323	1.54995	0	0.0126449	0.8	4327	tags=51%, list=27%, signal=69%
BIOCARTA_GLEEVEC_PATHWAY	BIOCARTA_GLEEVEC_PATHWAY		21	0.538522	1.5486	0	0.0126141	0.8	3158	tags=48%, list=20%, signal=59%
MCDOWELL_ACUTE_LUNG_INJURY_DN	MCDOWELL_ACUTE_LUNG_INJURY_DN		38	0.555654	1.5474	0	0.0125835	0.8	2500	tags=42%, list=16%, signal=50%
REACTOME_DIGESTION_AND_ABSORPTION	REACTOME_DIGESTION_AND_ABSORPTION		15	0.612251	1.54672	0	0.0125531	0.8	2048	tags=20%, list=13%, signal=23%
ALONSO_METASTASIS_NEURAL_UP	ALONSO_METASTASIS_NEURAL_UP		15	0.513538	1.54589	0	0.0125227	0.8	2865	tags=47%, list=18%, signal=57%
DALESSIO_TSA_RESPONSE	DALESSIO_TSA_RESPONSE		15	0.521234	1.54586	0	0.0124926	0.8	3146	tags=40%, list=20%, signal=50%
CEBALLOS_TARGETS_OF_TP53_AND_MYC_DN	CEBALLOS_TARGETS_OF_TP53_AND_MYC_DN		29	0.48069	1.54566	0	0.0124625	0.8	2604	tags=38%, list=16%, signal=45%
REACTOME_RHOC_GTPASE_CYCLE	REACTOME_RHOC_GTPASE_CYCLE		63	0.351133	1.54521	0	0.0124326	0.8	2194	tags=32%, list=14%, signal=37%
REACTOME_TRANSPORT_TO_THE_GOLGI_AND_SUBSEQUENT_MODIFICATION	REACTOME_TRANSPORT_TO_THE_GOLGI_AND_SUBSEQUENT_MODIFICATION		165	0.35703	1.5447	0	0.0124029	0.8	2711	tags=31%, list=17%, signal=37%
KEGG_LYSOSOME	KEGG_LYSOSOME		113	0.462905	1.54452	0	0.0123733	0.8	2133	tags=31%, list=13%, signal=36%
BIOCARTA_CXCR4_PATHWAY	BIOCARTA_CXCR4_PATHWAY		16	0.627249	1.54384	0	0.0131609	0.8	2226	tags=56%, list=14%, signal=65%
REACTOME_INTERLEUKIN_20_FAMILY_SIGNALING	REACTOME_INTERLEUKIN_20_FAMILY_SIGNALING		24	0.643585	1.54335	0	0.0131297	0.8	2846	tags=46%, list=18%, signal=56%
REACTOME_SYNTHESIS_OF_PC	REACTOME_SYNTHESIS_OF_PC		24	0.551413	1.54123	0	0.0130986	0.8	3740	tags=50%, list=24%, signal=65%
REACTOME_ROLE_OF_LAT2_NTAL_LAB_ON_CALCIUM_MOBILIZATION	REACTOME_ROLE_OF_LAT2_NTAL_LAB_ON_CALCIUM_MOBILIZATION		28	0.384363	1.5412	0	0.0130676	0.8	2049	tags=25%, list=13%, signal=29%
REACTOME_NEGATIVE_REGULATION_OF_MAPK_PATHWAY	REACTOME_NEGATIVE_REGULATION_OF_MAPK_PATHWAY		41	0.463749	1.54081	0	0.0130368	0.8	862	tags=17%, list=5%, signal=18%
SCHEIDEREIT_IKK_INTERACTING_PROTEINS	SCHEIDEREIT_IKK_INTERACTING_PROTEINS		50	0.454682	1.54045	0	0.0130061	0.8	2016	tags=34%, list=13%, signal=39%
WP_VITAMIN_DSENSITIVE_CALCIUM_SIGNALING_IN_DEPRESSION	WP_VITAMIN_DSENSITIVE_CALCIUM_SIGNALING_IN_DEPRESSION		32	0.481646	1.53911	0	0.0129756	0.8	4425	tags=53%, list=28%, signal=74%
BIOCARTA_FAS_PATHWAY	BIOCARTA_FAS_PATHWAY		28	0.371905	1.53565	0	0.0145995	1	3410	tags=43%, list=22%, signal=54%
PID_AVB3_OPN_PATHWAY	PID_AVB3_OPN_PATHWAY		27	0.498621	1.53487	0	0.0145654	1	2405	tags=52%, list=15%, signal=61%
WENG_POR_DOSAGE	WENG_POR_DOSAGE		15	0.600549	1.53434	0	0.0145314	1	2114	tags=27%, list=13%, signal=31%
REACTOME_APOPTOTIC_CLEAVAGE_OF_CELLULAR_PROTEINS	REACTOME_APOPTOTIC_CLEAVAGE_OF_CELLULAR_PROTEINS		32	0.527312	1.53272	0	0.0144976	1	1325	tags=28%, list=8%, signal=31%
REACTOME_SPHINGOLIPID_DE_NOVO_BIOSYNTHESIS	REACTOME_SPHINGOLIPID_DE_NOVO_BIOSYNTHESIS		36	0.354007	1.53268	0	0.014464	1	2235	tags=22%, list=14%, signal=26%
WANG_BARRETTS_ESOPHAGUS_DN	WANG_BARRETTS_ESOPHAGUS_DN		21	0.492967	1.53159	0	0.0144305	1	3101	tags=29%, list=20%, signal=35%
KEGG_GLYCOSAMINOGLYCAN_BIOSYNTHESIS_CHONDROITIN_SULFATE	KEGG_GLYCOSAMINOGLYCAN_BIOSYNTHESIS_CHONDROITIN_SULFATE		18	0.436267	1.53125	0	0.0143972	1	3580	tags=39%, list=23%, signal=50%
REACTOME_RUNX1_INTERACTS_WITH_CO_FACTORS_WHOSE_PRECISE_EFFECT_ON_RUNX1_TARGETS_IS_NOT_KNOWN	REACTOME_RUNX1_INTERACTS_WITH_CO_FACTORS_WHOSE_PRECISE_EFFECT_ON_RUNX1_TARGETS_IS_NOT_KNOWN		34	0.437132	1.53028	0	0.014364	1	2296	tags=38%, list=14%, signal=45%
DAWSON_METHYLATED_IN_LYMPHOMA_TCL1	DAWSON_METHYLATED_IN_LYMPHOMA_TCL1		34	0.328849	1.53018	0	0.014331	1	4508	tags=38%, list=28%, signal=53%
PID_RAC1_PATHWAY	PID_RAC1_PATHWAY		48	0.46316	1.52949	0	0.0150866	1	3689	tags=50%, list=23%, signal=65%
WP_PREGNANE_X_RECEPTOR_PATHWAY	WP_PREGNANE_X_RECEPTOR_PATHWAY		22	0.436022	1.52855	0	0.0150521	1	698	tags=18%, list=4%, signal=19%
BIOCARTA_LIS1_PATHWAY	BIOCARTA_LIS1_PATHWAY		17	0.539467	1.52632	0	0.0158026	1	2128	tags=35%, list=13%, signal=41%
WP_NONGENOMIC_ACTIONS_OF_125_DIHYDROXYVITAMIN_D3	WP_NONGENOMIC_ACTIONS_OF_125_DIHYDROXYVITAMIN_D3		63	0.400725	1.52576	0	0.0157666	1	2561	tags=33%, list=16%, signal=40%
WP_HIPPOMERLIN_SIGNALING_DYSREGULATION	WP_HIPPOMERLIN_SIGNALING_DYSREGULATION		87	0.372306	1.52564	0	0.0157308	1	2527	tags=29%, list=16%, signal=34%
CHANGOLKAR_H2AFY_TARGETS_DN	CHANGOLKAR_H2AFY_TARGETS_DN		34	0.412396	1.52527	0	0.0164733	1	2502	tags=32%, list=16%, signal=38%
WP_NETRINUNC5B_SIGNALING_PATHWAY	WP_NETRINUNC5B_SIGNALING_PATHWAY		38	0.494899	1.52502	0	0.016436	1	3683	tags=47%, list=23%, signal=62%
WP_WNT_SIGNALING_PATHWAY_NETPATH	WP_WNT_SIGNALING_PATHWAY_NETPATH		46	0.401839	1.52493	0	0.0163989	1	2532	tags=24%, list=16%, signal=28%
REACTOME_OVARIAN_TUMOR_DOMAIN_PROTEASES	REACTOME_OVARIAN_TUMOR_DOMAIN_PROTEASES		36	0.382994	1.52322	0	0.016362	1	1326	tags=19%, list=8%, signal=21%
DEBIASI_APOPTOSIS_BY_REOVIRUS_INFECTION_DN	DEBIASI_APOPTOSIS_BY_REOVIRUS_INFECTION_DN		243	0.419204	1.52256	0	0.0170937	1	2297	tags=28%, list=14%, signal=32%
PID_CD8_TCR_DOWNSTREAM_PATHWAY	PID_CD8_TCR_DOWNSTREAM_PATHWAY		51	0.395173	1.52179	0	0.0170554	1	2405	tags=31%, list=15%, signal=37%
SABATES_COLORECTAL_ADENOMA_SIZE_UP	SABATES_COLORECTAL_ADENOMA_SIZE_UP		23	0.499027	1.51989	0	0.0170172	1	1667	tags=30%, list=11%, signal=34%
WEIGEL_OXIDATIVE_STRESS_BY_HNE_AND_TBH	WEIGEL_OXIDATIVE_STRESS_BY_HNE_AND_TBH		52	0.463537	1.51768	0	0.0177453	1	4154	tags=52%, list=26%, signal=70%
PID_NECTIN_PATHWAY	PID_NECTIN_PATHWAY		28	0.473753	1.51758	0	0.0177058	1	2072	tags=39%, list=13%, signal=45%
WP_STATIN_PATHWAY	WP_STATIN_PATHWAY		20	0.598238	1.51434	0	0.0176664	1	3935	tags=50%, list=25%, signal=66%
PID_FAS_PATHWAY	PID_FAS_PATHWAY		32	0.510496	1.51375	0	0.0176272	1	3990	tags=56%, list=25%, signal=75%
BANDRES_RESPONSE_TO_CARMUSTIN_WITHOUT_MGMT_48HR_DN	BANDRES_RESPONSE_TO_CARMUSTIN_WITHOUT_MGMT_48HR_DN		23	0.551433	1.51359	0	0.0175882	1	2771	tags=48%, list=17%, signal=58%
WP_MECHANOREGULATION_AND_PATHOLOGY_OF_YAPTAZ_VIA_HIPPO_AND_NONHIPPO_MECHANISMS	WP_MECHANOREGULATION_AND_PATHOLOGY_OF_YAPTAZ_VIA_HIPPO_AND_NONHIPPO_MECHANISMS		39	0.409854	1.5118	0	0.018307	1	1175	tags=21%, list=7%, signal=22%
REACTOME_IRS_MEDIATED_SIGNALLING	REACTOME_IRS_MEDIATED_SIGNALLING		31	0.537575	1.51171	0	0.0182667	1	2815	tags=39%, list=18%, signal=47%
WP_HEART_DEVELOPMENT	WP_HEART_DEVELOPMENT		25	0.572007	1.51128	0	0.0182265	1	2238	tags=36%, list=14%, signal=42%
REACTOME_SARS_COV_INFECTIONS	REACTOME_SARS_COV_INFECTIONS		131	0.328506	1.5104	0	0.0181865	1	3440	tags=37%, list=22%, signal=47%
CHIBA_RESPONSE_TO_TSA_DN	CHIBA_RESPONSE_TO_TSA_DN		19	0.605563	1.50985	0	0.0181467	1	1117	tags=26%, list=7%, signal=28%
WP_ANDROGEN_RECEPTOR_SIGNALING_PATHWAY	WP_ANDROGEN_RECEPTOR_SIGNALING_PATHWAY		76	0.382252	1.5096	0	0.0181071	1	3595	tags=38%, list=23%, signal=49%
BOQUEST_STEM_CELL_CULTURED_VS_FRESH_DN	BOQUEST_STEM_CELL_CULTURED_VS_FRESH_DN		22	0.467331	1.50837	0	0.0188166	1	3772	tags=36%, list=24%, signal=48%
BIOCARTA_NGF_PATHWAY	BIOCARTA_NGF_PATHWAY		17	0.626475	1.50769	0	0.0187757	1	2405	tags=47%, list=15%, signal=55%
NADLER_OBESITY_UP	NADLER_OBESITY_UP		52	0.467438	1.5067	0	0.0194667	1	480	tags=17%, list=3%, signal=18%
PID_EPHA2_FWD_PATHWAY	PID_EPHA2_FWD_PATHWAY		18	0.4904	1.50515	0	0.0201687	1	1950	tags=39%, list=12%, signal=44%
GARCIA_TARGETS_OF_FLI1_AND_DAX1_UP	GARCIA_TARGETS_OF_FLI1_AND_DAX1_UP		45	0.349663	1.50483	0	0.0201251	1	2561	tags=29%, list=16%, signal=34%
MCBRYAN_PUBERTAL_BREAST_3_4WK_UP	MCBRYAN_PUBERTAL_BREAST_3_4WK_UP		159	0.32855	1.50403	0	0.0200818	1	2961	tags=25%, list=19%, signal=31%
PUIFFE_INVASION_INHIBITED_BY_ASCITES_UP	PUIFFE_INVASION_INHIBITED_BY_ASCITES_UP		72	0.364721	1.50381	0	0.0200386	1	3069	tags=36%, list=19%, signal=45%
REACTOME_ROLE_OF_PHOSPHOLIPIDS_IN_PHAGOCYTOSIS	REACTOME_ROLE_OF_PHOSPHOLIPIDS_IN_PHAGOCYTOSIS		36	0.374058	1.50352	0	0.0199956	1	2350	tags=33%, list=15%, signal=39%
PETRETTO_CARDIAC_HYPERTROPHY	PETRETTO_CARDIAC_HYPERTROPHY		26	0.486655	1.5021	0	0.0199527	1	3132	tags=31%, list=20%, signal=38%
REACTOME_EPH_EPHRIN_SIGNALING	REACTOME_EPH_EPHRIN_SIGNALING		77	0.376039	1.50038	0	0.0199101	1	3615	tags=40%, list=23%, signal=52%
DELLA_RESPONSE_TO_TSA_AND_BUTYRATE	DELLA_RESPONSE_TO_TSA_AND_BUTYRATE		20	0.432795	1.49972	0	0.0198677	1	3958	tags=40%, list=25%, signal=53%
VILLANUEVA_LIVER_CANCER_KRT19_DN	VILLANUEVA_LIVER_CANCER_KRT19_DN		49	0.425201	1.49892	0	0.0198254	1	1698	tags=22%, list=11%, signal=25%
REACTOME_REGULATION_OF_RUNX1_EXPRESSION_AND_ACTIVITY	REACTOME_REGULATION_OF_RUNX1_EXPRESSION_AND_ACTIVITY		16	0.624872	1.49779	0	0.0197833	1	3524	tags=63%, list=22%, signal=80%
BIOCARTA_NFAT_PATHWAY	BIOCARTA_NFAT_PATHWAY		38	0.400564	1.49641	0	0.0197414	1	4115	tags=50%, list=26%, signal=67%
KIM_WT1_TARGETS_UP	KIM_WT1_TARGETS_UP		182	0.340884	1.49578	0	0.0196996	1	2238	tags=25%, list=14%, signal=28%
REACTOME_MYD88_INDEPENDENT_TLR4_CASCADE	REACTOME_MYD88_INDEPENDENT_TLR4_CASCADE		89	0.367479	1.49515	0	0.0203821	1	3188	tags=30%, list=20%, signal=38%
FONTAINE_PAPILLARY_THYROID_CARCINOMA_UP	FONTAINE_PAPILLARY_THYROID_CARCINOMA_UP		49	0.404481	1.49504	0	0.0203392	1	3607	tags=43%, list=23%, signal=55%
DASU_IL6_SIGNALING_UP	DASU_IL6_SIGNALING_UP		54	0.373341	1.49402	0	0.0210174	1	3218	tags=31%, list=20%, signal=39%
REACTOME_NEGATIVE_REGULATION_OF_NMDA_RECEPTOR_MEDIATED_NEURONAL_TRANSMISSION	REACTOME_NEGATIVE_REGULATION_OF_NMDA_RECEPTOR_MEDIATED_NEURONAL_TRANSMISSION		18	0.53938	1.49363	0	0.0209734	1	3181	tags=22%, list=20%, signal=28%
OUELLET_CULTURED_OVARIAN_CANCER_INVASIVE_VS_LMP_DN	OUELLET_CULTURED_OVARIAN_CANCER_INVASIVE_VS_LMP_DN		22	0.478453	1.49318	0	0.0209295	1	1676	tags=23%, list=11%, signal=25%
MISHRA_CARCINOMA_ASSOCIATED_FIBROBLAST_DN	MISHRA_CARCINOMA_ASSOCIATED_FIBROBLAST_DN		18	0.408965	1.49267	0	0.0208858	1	3280	tags=44%, list=21%, signal=56%
BIOCARTA_CTCF_PATHWAY	BIOCARTA_CTCF_PATHWAY		23	0.365212	1.49181	0	0.0208423	1	2515	tags=22%, list=16%, signal=26%
WP_VIRAL_ACUTE_MYOCARDITIS	WP_VIRAL_ACUTE_MYOCARDITIS		73	0.395847	1.48998	0	0.020799	1	2797	tags=33%, list=18%, signal=40%
APRELIKOVA_BRCA1_TARGETS	APRELIKOVA_BRCA1_TARGETS		42	0.413313	1.48938	0	0.0207558	1	3100	tags=31%, list=20%, signal=38%
BIOCARTA_IL2RB_PATHWAY	BIOCARTA_IL2RB_PATHWAY		36	0.47252	1.48787	0	0.0214246	1	3298	tags=42%, list=21%, signal=52%
PID_ERBB4_PATHWAY	PID_ERBB4_PATHWAY		31	0.497636	1.48735	0	0.0220906	1	3068	tags=42%, list=19%, signal=52%
LE_EGR2_TARGETS_DN	LE_EGR2_TARGETS_DN		89	0.342694	1.4864	0	0.0220451	1	3093	tags=28%, list=20%, signal=35%
KEGG_PATHOGENIC_ESCHERICHIA_COLI_INFECTION	KEGG_PATHOGENIC_ESCHERICHIA_COLI_INFECTION		44	0.371515	1.48479	0	0.0226938	1	2526	tags=32%, list=16%, signal=38%
MOOTHA_GLYCOLYSIS	MOOTHA_GLYCOLYSIS		16	0.549685	1.48142	0	0.0233398	1	4758	tags=75%, list=30%, signal=107%
REACTOME_KERATINIZATION	REACTOME_KERATINIZATION		79	0.383841	1.48022	0	0.023292	1	4091	tags=29%, list=26%, signal=39%
BIOCARTA_SPRY_PATHWAY	BIOCARTA_SPRY_PATHWAY		15	0.709386	1.47963	0	0.0232444	1	1891	tags=47%, list=12%, signal=53%
COULOUARN_TEMPORAL_TGFB1_SIGNATURE_DN	COULOUARN_TEMPORAL_TGFB1_SIGNATURE_DN		118	0.350511	1.47851	0	0.0231969	1	2821	tags=30%, list=18%, signal=36%
CREIGHTON_AKT1_SIGNALING_VIA_MTOR_UP	CREIGHTON_AKT1_SIGNALING_VIA_MTOR_UP		29	0.415771	1.47795	0	0.0238462	1	3369	tags=52%, list=21%, signal=66%
MEDINA_SMARCA4_TARGETS	MEDINA_SMARCA4_TARGETS		28	0.375761	1.47792	0	0.0237977	1	3315	tags=36%, list=21%, signal=45%
REACTOME_FACTORS_INVOLVED_IN_MEGAKARYOCYTE_DEVELOPMENT_AND_PLATELET_PRODUCTION	REACTOME_FACTORS_INVOLVED_IN_MEGAKARYOCYTE_DEVELOPMENT_AND_PLATELET_PRODUCTION		122	0.370292	1.47721	0	0.0237494	1	2527	tags=28%, list=16%, signal=33%
KEGG_DRUG_METABOLISM_CYTOCHROME_P450	KEGG_DRUG_METABOLISM_CYTOCHROME_P450		37	0.411187	1.47681	0	0.0237014	1	1339	tags=19%, list=8%, signal=21%
WEBER_METHYLATED_HCP_IN_FIBROBLAST_DN	WEBER_METHYLATED_HCP_IN_FIBROBLAST_DN		23	0.413644	1.47621	0	0.0236535	1	1088	tags=9%, list=7%, signal=9%
REACTOME_EPHB_MEDIATED_FORWARD_SIGNALING	REACTOME_EPHB_MEDIATED_FORWARD_SIGNALING		38	0.413657	1.47555	0	0.0236058	1	4190	tags=50%, list=26%, signal=68%
REACTOME_FOXO_MEDIATED_TRANSCRIPTION	REACTOME_FOXO_MEDIATED_TRANSCRIPTION		52	0.262234	1.47404	0	0.0235583	1	3219	tags=33%, list=20%, signal=41%
WP_FIBRIN_COMPLEMENT_RECEPTOR_3_SIGNALING_PATHWAY	WP_FIBRIN_COMPLEMENT_RECEPTOR_3_SIGNALING_PATHWAY		30	0.536286	1.4738	0	0.023511	1	4026	tags=50%, list=25%, signal=67%
HADDAD_T_LYMPHOCYTE_AND_NK_PROGENITOR_UP	HADDAD_T_LYMPHOCYTE_AND_NK_PROGENITOR_UP		69	0.390515	1.47357	0	0.0234639	1	1890	tags=28%, list=12%, signal=31%
MORI_EMU_MYC_LYMPHOMA_BY_ONSET_TIME_DN	MORI_EMU_MYC_LYMPHOMA_BY_ONSET_TIME_DN		17	0.472498	1.47337	0	0.023417	1	2682	tags=41%, list=17%, signal=50%
REACTOME_SIGNAL_TRANSDUCTION_BY_L1	REACTOME_SIGNAL_TRANSDUCTION_BY_L1		21	0.565031	1.47292	0	0.0240564	1	2258	tags=48%, list=14%, signal=55%
REACTOME_OPIOID_SIGNALLING	REACTOME_OPIOID_SIGNALLING		76	0.369856	1.47238	0	0.0240085	1	3845	tags=37%, list=24%, signal=48%
MARIADASON_RESPONSE_TO_BUTYRATE_SULINDAC_6	MARIADASON_RESPONSE_TO_BUTYRATE_SULINDAC_6		40	0.372389	1.47062	0	0.0246852	1	3915	tags=52%, list=25%, signal=70%
BREDEMEYER_RAG_SIGNALING_VIA_ATM_NOT_VIA_NFKB_UP	BREDEMEYER_RAG_SIGNALING_VIA_ATM_NOT_VIA_NFKB_UP		46	0.443806	1.46974	0	0.0253183	1	435	tags=9%, list=3%, signal=9%
JINESH_BLEBBISHIELD_TO_IMMUNE_CELL_FUSION_PBSHMS_UP	JINESH_BLEBBISHIELD_TO_IMMUNE_CELL_FUSION_PBSHMS_UP		328	0.307264	1.46957	0	0.0252682	1	1920	tags=21%, list=12%, signal=24%
REACTOME_CREB1_PHOSPHORYLATION_THROUGH_NMDA_RECEPTOR_MEDIATED_ACTIVATION_OF_RAS_SIGNALING	REACTOME_CREB1_PHOSPHORYLATION_THROUGH_NMDA_RECEPTOR_MEDIATED_ACTIVATION_OF_RAS_SIGNALING		24	0.552417	1.46826	0	0.0252182	1	3000	tags=38%, list=19%, signal=46%
REACTOME_STIMULI_SENSING_CHANNELS	REACTOME_STIMULI_SENSING_CHANNELS		71	0.287317	1.46752	0	0.0251685	1	3309	tags=31%, list=21%, signal=39%
REACTOME_DISEASES_ASSOCIATED_WITH_O_GLYCOSYLATION_OF_PROTEINS	REACTOME_DISEASES_ASSOCIATED_WITH_O_GLYCOSYLATION_OF_PROTEINS		44	0.348194	1.46568	0	0.0251189	1	1957	tags=20%, list=12%, signal=23%
PID_REG_GR_PATHWAY	PID_REG_GR_PATHWAY		64	0.431381	1.46497	0	0.0250696	1	2846	tags=39%, list=18%, signal=47%
GOZGIT_ESR1_TARGETS_UP	GOZGIT_ESR1_TARGETS_UP		113	0.397055	1.46311	0	0.0270784	1	3035	tags=33%, list=19%, signal=40%
RIZ_ERYTHROID_DIFFERENTIATION_HEMGN	RIZ_ERYTHROID_DIFFERENTIATION_HEMGN		18	0.513729	1.46266	0	0.0270254	1	2631	tags=33%, list=17%, signal=40%
BOYAULT_LIVER_CANCER_SUBCLASS_G56_DN	BOYAULT_LIVER_CANCER_SUBCLASS_G56_DN		16	0.643	1.46205	0	0.0269726	1	3473	tags=44%, list=22%, signal=56%
SMID_BREAST_CANCER_LUMINAL_A_UP	SMID_BREAST_CANCER_LUMINAL_A_UP		59	0.363209	1.46185	0	0.027589	1	2758	tags=25%, list=17%, signal=31%
VERNELL_RETINOBLASTOMA_PATHWAY_DN	VERNELL_RETINOBLASTOMA_PATHWAY_DN		21	0.440313	1.46099	0	0.0275353	1	2690	tags=33%, list=17%, signal=40%
PID_IL2_STAT5_PATHWAY	PID_IL2_STAT5_PATHWAY		30	0.460082	1.46006	0	0.0274819	1	3828	tags=40%, list=24%, signal=53%
REACTOME_COLLAGEN_BIOSYNTHESIS_AND_MODIFYING_ENZYMES	REACTOME_COLLAGEN_BIOSYNTHESIS_AND_MODIFYING_ENZYMES		40	0.369784	1.45907	0	0.0274286	1	3220	tags=30%, list=20%, signal=38%
BOSCO_EPITHELIAL_DIFFERENTIATION_MODULE	BOSCO_EPITHELIAL_DIFFERENTIATION_MODULE		41	0.413725	1.45786	0	0.0273756	1	2434	tags=22%, list=15%, signal=26%
FIGUEROA_AML_METHYLATION_CLUSTER_1_UP	FIGUEROA_AML_METHYLATION_CLUSTER_1_UP		98	0.360976	1.4575	0	0.0273227	1	2644	tags=31%, list=17%, signal=37%
REACTOME_UNBLOCKING_OF_NMDA_RECEPTORS_GLUTAMATE_BINDING_AND_ACTIVATION	REACTOME_UNBLOCKING_OF_NMDA_RECEPTORS_GLUTAMATE_BINDING_AND_ACTIVATION		16	0.576444	1.45622	0	0.0272701	1	1665	tags=13%, list=10%, signal=14%
PID_ECADHERIN_NASCENT_AJ_PATHWAY	PID_ECADHERIN_NASCENT_AJ_PATHWAY		36	0.432253	1.45386	0	0.0291727	1	2194	tags=33%, list=14%, signal=39%
WP_SPHINGOLIPID_METABOLISM_GENERAL_OVERVIEW	WP_SPHINGOLIPID_METABOLISM_GENERAL_OVERVIEW		20	0.582727	1.45309	0	0.0298161	1	2235	tags=40%, list=14%, signal=47%
WP_HEAD_AND_NECK_SQUAMOUS_CELL_CARCINOMA	WP_HEAD_AND_NECK_SQUAMOUS_CELL_CARCINOMA		64	0.422933	1.45189	0	0.0304176	1	2850	tags=38%, list=18%, signal=46%
WP_IL3_SIGNALING_PATHWAY	WP_IL3_SIGNALING_PATHWAY		47	0.487347	1.45058	0	0.0303594	1	3759	tags=55%, list=24%, signal=72%
PID_HNF3A_PATHWAY	PID_HNF3A_PATHWAY		39	0.357131	1.45028	0	0.0303015	1	3262	tags=38%, list=21%, signal=48%
GAZDA_DIAMOND_BLACKFAN_ANEMIA_PROGENITOR_UP	GAZDA_DIAMOND_BLACKFAN_ANEMIA_PROGENITOR_UP		37	0.43281	1.44961	0	0.0302437	1	2024	tags=27%, list=13%, signal=31%
DUTERTRE_ESTRADIOL_RESPONSE_6HR_DN	DUTERTRE_ESTRADIOL_RESPONSE_6HR_DN		77	0.374145	1.44921	0	0.0301862	1	1829	tags=18%, list=12%, signal=20%
WP_ONE_CARBON_METABOLISM	WP_ONE_CARBON_METABOLISM		27	0.433483	1.44877	0	0.030129	1	1975	tags=26%, list=12%, signal=30%
REACTOME_SIGNALING_BY_FGFR4	REACTOME_SIGNALING_BY_FGFR4		30	0.394397	1.44803	0	0.030723	1	2453	tags=33%, list=15%, signal=39%
PLASARI_TGFB1_SIGNALING_VIA_NFIC_10HR_UP	PLASARI_TGFB1_SIGNALING_VIA_NFIC_10HR_UP		48	0.403292	1.44716	0	0.0306649	1	1649	tags=13%, list=10%, signal=14%
NGUYEN_NOTCH1_TARGETS_DN	NGUYEN_NOTCH1_TARGETS_DN		76	0.45526	1.44663	0	0.0306071	1	2961	tags=38%, list=19%, signal=47%
CHIANG_LIVER_CANCER_SUBCLASS_CTNNB1_UP	CHIANG_LIVER_CANCER_SUBCLASS_CTNNB1_UP		120	0.296522	1.44655	0	0.0305494	1	2309	tags=18%, list=15%, signal=20%
PEPPER_CHRONIC_LYMPHOCYTIC_LEUKEMIA_DN	PEPPER_CHRONIC_LYMPHOCYTIC_LEUKEMIA_DN		16	0.540036	1.44641	0	0.030492	1	2536	tags=38%, list=16%, signal=45%
MAGRANGEAS_MULTIPLE_MYELOMA_IGLL_VS_IGLK_DN	MAGRANGEAS_MULTIPLE_MYELOMA_IGLL_VS_IGLK_DN		20	0.467216	1.44601	0	0.0304348	1	2385	tags=30%, list=15%, signal=35%
KANG_DOXORUBICIN_RESISTANCE_DN	KANG_DOXORUBICIN_RESISTANCE_DN		18	0.405285	1.44587	0	0.0303778	1	2247	tags=28%, list=14%, signal=32%
PID_MAPK_TRK_PATHWAY	PID_MAPK_TRK_PATHWAY		32	0.509568	1.44564	0	0.030321	1	3467	tags=53%, list=22%, signal=68%
WP_BLOOD_CLOTTING_CASCADE	WP_BLOOD_CLOTTING_CASCADE		17	0.526752	1.4425	0	0.0309443	1	2544	tags=35%, list=16%, signal=42%
BIOCARTA_MET_PATHWAY	BIOCARTA_MET_PATHWAY		30	0.58898	1.44238	0	0.0308866	1	2741	tags=43%, list=17%, signal=52%
ZHU_CMV_24_HR_DN	ZHU_CMV_24_HR_DN		63	0.458079	1.44181	0	0.0314671	1	2382	tags=25%, list=15%, signal=30%
REACTOME_RUNX2_REGULATES_BONE_DEVELOPMENT	REACTOME_RUNX2_REGULATES_BONE_DEVELOPMENT		20	0.599966	1.44143	0	0.0314087	1	1891	tags=40%, list=12%, signal=45%
CHUNG_BLISTER_CYTOTOXICITY_DN	CHUNG_BLISTER_CYTOTOXICITY_DN		47	0.394519	1.44133	0	0.0313506	1	3643	tags=43%, list=23%, signal=55%
BOYAULT_LIVER_CANCER_SUBCLASS_G2	BOYAULT_LIVER_CANCER_SUBCLASS_G2		24	0.425561	1.44129	0	0.0312926	1	1960	tags=33%, list=12%, signal=38%
BOYLAN_MULTIPLE_MYELOMA_C_CLUSTER_UP	BOYLAN_MULTIPLE_MYELOMA_C_CLUSTER_UP		30	0.457723	1.4411	0	0.0312349	1	1853	tags=30%, list=12%, signal=34%
REACTOME_NOTCH4_INTRACELLULAR_DOMAIN_REGULATES_TRANSCRIPTION	REACTOME_NOTCH4_INTRACELLULAR_DOMAIN_REGULATES_TRANSCRIPTION		18	0.531665	1.43844	0	0.0324783	1	2602	tags=39%, list=16%, signal=46%
REACTOME_SIGNALING_BY_NOTCH1_PEST_DOMAIN_MUTANTS_IN_CANCER	REACTOME_SIGNALING_BY_NOTCH1_PEST_DOMAIN_MUTANTS_IN_CANCER		51	0.333178	1.43764	0	0.0324186	1	3068	tags=31%, list=19%, signal=39%
REACTOME_NCAM_SIGNALING_FOR_NEURITE_OUT_GROWTH	REACTOME_NCAM_SIGNALING_FOR_NEURITE_OUT_GROWTH		52	0.450248	1.43726	0	0.0323591	1	2881	tags=31%, list=18%, signal=37%
CHEN_LUNG_CANCER_SURVIVAL	CHEN_LUNG_CANCER_SURVIVAL		22	0.456906	1.43663	0	0.0329294	1	2458	tags=41%, list=15%, signal=48%
DACOSTA_UV_RESPONSE_VIA_ERCC3_COMMON_DN	DACOSTA_UV_RESPONSE_VIA_ERCC3_COMMON_DN		429	0.299784	1.43636	0	0.0328692	1	3389	tags=33%, list=21%, signal=40%
REACTOME_TIE2_SIGNALING	REACTOME_TIE2_SIGNALING		18	0.493081	1.43601	0	0.0328093	1	1950	tags=33%, list=12%, signal=38%
REACTOME_EGR2_AND_SOX10_MEDIATED_INITIATION_OF_SCHWANN_CELL_MYELINATION	REACTOME_EGR2_AND_SOX10_MEDIATED_INITIATION_OF_SCHWANN_CELL_MYELINATION		22	0.502031	1.43545	0	0.0327495	1	2980	tags=45%, list=19%, signal=56%
WANG_NEOPLASTIC_TRANSFORMATION_BY_CCND1_MYC	WANG_NEOPLASTIC_TRANSFORMATION_BY_CCND1_MYC		15	0.66147	1.43364	0	0.0326899	1	459	tags=13%, list=3%, signal=14%
BIOCARTA_NTHI_PATHWAY	BIOCARTA_NTHI_PATHWAY		20	0.514688	1.43329	0	0.0326306	1	4554	tags=60%, list=29%, signal=84%
WP_THYROID_HORMONES_PRODUCTION_AND_THEIR_PERIPHERAL_DOWNSTREAM_SIGNALLING_EFFECTS	WP_THYROID_HORMONES_PRODUCTION_AND_THEIR_PERIPHERAL_DOWNSTREAM_SIGNALLING_EFFECTS		69	0.405045	1.43299	0	0.0325715	1	2448	tags=28%, list=15%, signal=32%
KAYO_CALORIE_RESTRICTION_MUSCLE_UP	KAYO_CALORIE_RESTRICTION_MUSCLE_UP		73	0.407192	1.43254	0	0.0325126	1	2622	tags=30%, list=17%, signal=36%
WP_TOLLLIKE_RECEPTOR_SIGNALING_PATHWAY	WP_TOLLLIKE_RECEPTOR_SIGNALING_PATHWAY		76	0.384394	1.43177	0	0.0324539	1	3595	tags=42%, list=23%, signal=54%
REACTOME_RUNX2_REGULATES_OSTEOBLAST_DIFFERENTIATION	REACTOME_RUNX2_REGULATES_OSTEOBLAST_DIFFERENTIATION		17	0.612876	1.43141	0	0.0323954	1	1891	tags=41%, list=12%, signal=47%
JECHLINGER_EPITHELIAL_TO_MESENCHYMAL_TRANSITION_DN	JECHLINGER_EPITHELIAL_TO_MESENCHYMAL_TRANSITION_DN		50	0.477342	1.43036	0	0.0329544	1	3100	tags=46%, list=20%, signal=57%
PID_CXCR3_PATHWAY	PID_CXCR3_PATHWAY		35	0.432225	1.42984	0	0.0328952	1	1950	tags=37%, list=12%, signal=42%
HOLLEMAN_PREDNISOLONE_RESISTANCE_ALL_UP	HOLLEMAN_PREDNISOLONE_RESISTANCE_ALL_UP		18	0.433982	1.4288	0	0.0328363	1	1212	tags=28%, list=8%, signal=30%
REACTOME_ACYL_CHAIN_REMODELLING_OF_PE	REACTOME_ACYL_CHAIN_REMODELLING_OF_PE		22	0.439153	1.42776	0	0.0327775	1	269	tags=9%, list=2%, signal=9%
WP_PI3KAKTMTOR_VITD3_SIGNALLING	WP_PI3KAKTMTOR_VITD3_SIGNALLING		18	0.614621	1.42758	0	0.032719	1	2016	tags=44%, list=13%, signal=51%
REACTOME_AMINO_ACID_TRANSPORT_ACROSS_THE_PLASMA_MEMBRANE	REACTOME_AMINO_ACID_TRANSPORT_ACROSS_THE_PLASMA_MEMBRANE		23	0.359311	1.42677	0	0.0326607	1	1480	tags=17%, list=9%, signal=19%
WP_VITAMIN_D_IN_INFLAMMATORY_DISEASES	WP_VITAMIN_D_IN_INFLAMMATORY_DISEASES		19	0.530779	1.42534	0.5	0.0332028	1	3904	tags=53%, list=25%, signal=70%
REACTOME_GLYCOGEN_BREAKDOWN_GLYCOGENOLYSIS	REACTOME_GLYCOGEN_BREAKDOWN_GLYCOGENOLYSIS		15	0.430308	1.42509	0	0.0331438	1	3984	tags=47%, list=25%, signal=62%
BIOCARTA_CREB_PATHWAY	BIOCARTA_CREB_PATHWAY		19	0.475728	1.4242	0	0.0336831	1	3595	tags=53%, list=23%, signal=68%
BIOCARTA_HDAC_PATHWAY	BIOCARTA_HDAC_PATHWAY		20	0.378394	1.42376	0	0.0336235	1	4115	tags=50%, list=26%, signal=67%
OISHI_CHOLANGIOMA_STEM_CELL_LIKE_DN	OISHI_CHOLANGIOMA_STEM_CELL_LIKE_DN		209	0.308196	1.42338	0	0.0341704	1	2208	tags=22%, list=14%, signal=25%
REACTOME_SEMA4D_IN_SEMAPHORIN_SIGNALING	REACTOME_SEMA4D_IN_SEMAPHORIN_SIGNALING		21	0.454532	1.42291	0	0.0347133	1	1676	tags=24%, list=11%, signal=27%
BIOCARTA_ERK_PATHWAY	BIOCARTA_ERK_PATHWAY		23	0.570641	1.42147	0	0.0346522	1	4452	tags=61%, list=28%, signal=85%
CLASPER_LYMPHATIC_VESSELS_DURING_METASTASIS_DN	CLASPER_LYMPHATIC_VESSELS_DURING_METASTASIS_DN		23	0.43192	1.42092	0	0.0345913	1	2375	tags=22%, list=15%, signal=26%
HUMMERICH_SKIN_CANCER_PROGRESSION_DN	HUMMERICH_SKIN_CANCER_PROGRESSION_DN		82	0.286213	1.42067	0	0.0345306	1	2142	tags=18%, list=14%, signal=21%
DACOSTA_UV_RESPONSE_VIA_ERCC3_TTD_UP	DACOSTA_UV_RESPONSE_VIA_ERCC3_TTD_UP		54	0.323192	1.42022	0	0.0344702	1	1993	tags=22%, list=13%, signal=25%
GYORFFY_MITOXANTRONE_RESISTANCE	GYORFFY_MITOXANTRONE_RESISTANCE		28	0.47165	1.4199	0	0.0344099	1	2523	tags=32%, list=16%, signal=38%
SEMENZA_HIF1_TARGETS	SEMENZA_HIF1_TARGETS		28	0.441642	1.41975	0	0.0343498	1	2882	tags=39%, list=18%, signal=48%
BROWNE_HCMV_INFECTION_2HR_UP	BROWNE_HCMV_INFECTION_2HR_UP		30	0.388159	1.41924	0	0.0354837	1	3772	tags=37%, list=24%, signal=48%
SCHAEFFER_PROSTATE_DEVELOPMENT_12HR_DN	SCHAEFFER_PROSTATE_DEVELOPMENT_12HR_DN		36	0.368731	1.41909	0	0.035422	1	4590	tags=36%, list=29%, signal=51%
GENTILE_UV_RESPONSE_CLUSTER_D4	GENTILE_UV_RESPONSE_CLUSTER_D4		49	0.330332	1.41881	0	0.0353605	1	2821	tags=24%, list=18%, signal=30%
HAN_JNK_SINGALING_DN	HAN_JNK_SINGALING_DN		29	0.491466	1.41871	0	0.0352992	1	2844	tags=31%, list=18%, signal=38%
REACTOME_COLLAGEN_CHAIN_TRIMERIZATION	REACTOME_COLLAGEN_CHAIN_TRIMERIZATION		25	0.466305	1.41844	0	0.0352381	1	3220	tags=36%, list=20%, signal=45%
BILANGES_SERUM_SENSITIVE_VIA_TSC1	BILANGES_SERUM_SENSITIVE_VIA_TSC1		16	0.599794	1.41784	0.333333	0.0351773	1	2353	tags=31%, list=15%, signal=37%
REACTOME_TRAFFICKING_OF_AMPA_RECEPTORS	REACTOME_TRAFFICKING_OF_AMPA_RECEPTORS		23	0.507407	1.41702	0	0.0351166	1	3099	tags=35%, list=20%, signal=43%
WP_SIMPLIFIED_INTERACTION_MAP_BETWEEN_LOXL4_AND_OXIDATIVE_STRESS_PATHWAY	WP_SIMPLIFIED_INTERACTION_MAP_BETWEEN_LOXL4_AND_OXIDATIVE_STRESS_PATHWAY		15	0.534188	1.41596	0	0.0350562	1	1450	tags=20%, list=9%, signal=22%
GOTTWEIN_TARGETS_OF_KSHV_MIR_K12_11	GOTTWEIN_TARGETS_OF_KSHV_MIR_K12_11		57	0.350762	1.41582	0	0.0349959	1	3246	tags=37%, list=20%, signal=46%
PID_RAC1_REG_PATHWAY	PID_RAC1_REG_PATHWAY		32	0.631052	1.41174	0	0.0361506	1	3761	tags=59%, list=24%, signal=78%
BIOCARTA_ECM_PATHWAY	BIOCARTA_ECM_PATHWAY		18	0.626594	1.41166	0	0.0360887	1	2203	tags=44%, list=14%, signal=52%
PID_NCADHERIN_PATHWAY	PID_NCADHERIN_PATHWAY		28	0.443142	1.41141	0	0.0366136	1	2366	tags=36%, list=15%, signal=42%
WP_ESC_PLURIPOTENCY_PATHWAYS	WP_ESC_PLURIPOTENCY_PATHWAYS		79	0.349405	1.41091	0	0.0365512	1	3275	tags=33%, list=21%, signal=41%
BIOCARTA_CALCINEURIN_PATHWAY	BIOCARTA_CALCINEURIN_PATHWAY		17	0.376995	1.41072	0	0.0364889	1	3911	tags=65%, list=25%, signal=86%
VALK_AML_CLUSTER_5	VALK_AML_CLUSTER_5		30	0.481214	1.41054	0	0.0364268	1	4223	tags=53%, list=27%, signal=73%
REACTOME_RAC1_GTPASE_CYCLE	REACTOME_RAC1_GTPASE_CYCLE		153	0.385051	1.41052	0	0.036365	1	3981	tags=46%, list=25%, signal=60%
NAKAMURA_ADIPOGENESIS_EARLY_UP	NAKAMURA_ADIPOGENESIS_EARLY_UP		46	0.357579	1.40948	0	0.036885	1	2485	tags=30%, list=16%, signal=36%
WP_RELATIONSHIP_BETWEEN_INFLAMMATION_COX2_AND_EGFR	WP_RELATIONSHIP_BETWEEN_INFLAMMATION_COX2_AND_EGFR		23	0.52232	1.40615	0	0.037986	1	4115	tags=52%, list=26%, signal=70%
BIOCARTA_ARENRF2_PATHWAY	BIOCARTA_ARENRF2_PATHWAY		19	0.514806	1.40546	0	0.0379218	1	3822	tags=58%, list=24%, signal=76%
REACTOME_RHOG_GTPASE_CYCLE	REACTOME_RHOG_GTPASE_CYCLE		64	0.33108	1.40429	0	0.0384346	1	2350	tags=25%, list=15%, signal=29%
BIOCARTA_TCR_PATHWAY	BIOCARTA_TCR_PATHWAY		42	0.359865	1.40427	0	0.0383699	1	2405	tags=36%, list=15%, signal=42%
WP_16P112_PROXIMAL_DELETION_SYNDROME	WP_16P112_PROXIMAL_DELETION_SYNDROME		70	0.403676	1.40386	0	0.0388723	1	1954	tags=24%, list=12%, signal=28%
REACTOME_EXTRACELLULAR_MATRIX_ORGANIZATION	REACTOME_EXTRACELLULAR_MATRIX_ORGANIZATION		215	0.351592	1.40364	0	0.0388071	1	1864	tags=20%, list=12%, signal=22%
WP_TGFBETA_RECEPTOR_SIGNALING	WP_TGFBETA_RECEPTOR_SIGNALING		44	0.487706	1.4036	0	0.0387421	1	2787	tags=34%, list=18%, signal=41%
WP_VITAMIN_D_RECEPTOR_PATHWAY	WP_VITAMIN_D_RECEPTOR_PATHWAY		140	0.331863	1.40221	0	0.0398261	1	4078	tags=31%, list=26%, signal=41%
MCCLUNG_DELTA_FOSB_TARGETS_8WK	MCCLUNG_DELTA_FOSB_TARGETS_8WK		38	0.447397	1.40012	0	0.0409074	1	2380	tags=32%, list=15%, signal=37%
SUNG_METASTASIS_STROMA_UP	SUNG_METASTASIS_STROMA_UP		87	0.346644	1.40002	0	0.0414014	1	2320	tags=21%, list=15%, signal=24%
GAUSSMANN_MLL_AF4_FUSION_TARGETS_A_UP	GAUSSMANN_MLL_AF4_FUSION_TARGETS_A_UP		155	0.341605	1.39986	0	0.0413325	1	2747	tags=23%, list=17%, signal=27%
REACTOME_G_PROTEIN_MEDIATED_EVENTS	REACTOME_G_PROTEIN_MEDIATED_EVENTS		45	0.481675	1.39874	0	0.0412639	1	3222	tags=38%, list=20%, signal=47%
BIOCARTA_HCMV_PATHWAY	BIOCARTA_HCMV_PATHWAY		15	0.622045	1.39845	0	0.0411954	1	3467	tags=67%, list=22%, signal=85%
PID_AP1_PATHWAY	PID_AP1_PATHWAY		58	0.371216	1.3974	0	0.0411272	1	2797	tags=29%, list=18%, signal=35%
REACTOME_INTEGRATION_OF_ENERGY_METABOLISM	REACTOME_INTEGRATION_OF_ENERGY_METABOLISM		86	0.380763	1.39726	0	0.0410593	1	4752	tags=47%, list=30%, signal=66%
REACTOME_CLATHRIN_MEDIATED_ENDOCYTOSIS	REACTOME_CLATHRIN_MEDIATED_ENDOCYTOSIS		125	0.285559	1.39644	0	0.0421601	1	1974	tags=19%, list=12%, signal=22%
MACLACHLAN_BRCA1_TARGETS_UP	MACLACHLAN_BRCA1_TARGETS_UP		18	0.422912	1.39632	0	0.0420906	1	3958	tags=50%, list=25%, signal=67%
PID_TCPTP_PATHWAY	PID_TCPTP_PATHWAY		39	0.467642	1.39555	0	0.0420214	1	2996	tags=33%, list=19%, signal=41%
REACTOME_SEMA4D_INDUCED_CELL_MIGRATION_AND_GROWTH_CONE_COLLAPSE	REACTOME_SEMA4D_INDUCED_CELL_MIGRATION_AND_GROWTH_CONE_COLLAPSE		17	0.48831	1.39552	0	0.0419524	1	1676	tags=29%, list=11%, signal=33%
BIOCARTA_EIF4_PATHWAY	BIOCARTA_EIF4_PATHWAY		22	0.448436	1.39498	0	0.0418836	1	3795	tags=50%, list=24%, signal=66%
BONCI_TARGETS_OF_MIR15A_AND_MIR16_1	BONCI_TARGETS_OF_MIR15A_AND_MIR16_1		74	0.355204	1.39492	0.25	0.0418151	1	3521	tags=36%, list=22%, signal=47%
PID_REELIN_PATHWAY	PID_REELIN_PATHWAY		24	0.511924	1.39304	0	0.04343	1	2366	tags=29%, list=15%, signal=34%
KARLSSON_TGFB1_TARGETS_DN	KARLSSON_TGFB1_TARGETS_DN		168	0.317915	1.39293	0	0.0433591	1	2741	tags=29%, list=17%, signal=34%
FAELT_B_CLL_WITH_VH_REARRANGEMENTS_UP	FAELT_B_CLL_WITH_VH_REARRANGEMENTS_UP		45	0.487102	1.39281	0	0.0432885	1	2159	tags=24%, list=14%, signal=28%
ZHANG_RESPONSE_TO_IKK_INHIBITOR_AND_TNF_DN	ZHANG_RESPONSE_TO_IKK_INHIBITOR_AND_TNF_DN		78	0.308121	1.3916	0	0.0443351	1	1815	tags=19%, list=11%, signal=22%
HOWLIN_PUBERTAL_MAMMARY_GLAND	HOWLIN_PUBERTAL_MAMMARY_GLAND		45	0.369455	1.39119	0	0.0448203	1	2866	tags=24%, list=18%, signal=30%
DESERT_PERIPORTAL_HEPATOCELLULAR_CARCINOMA_SUBCLASS_UP	DESERT_PERIPORTAL_HEPATOCELLULAR_CARCINOMA_SUBCLASS_UP		107	0.290446	1.39007	0	0.0447476	1	2269	tags=15%, list=14%, signal=17%
PID_WNT_CANONICAL_PATHWAY	PID_WNT_CANONICAL_PATHWAY		17	0.321942	1.3892	0	0.0446752	1	2166	tags=24%, list=14%, signal=27%
PID_MTOR_4PATHWAY	PID_MTOR_4PATHWAY		64	0.396587	1.38905	0	0.0446031	1	2689	tags=36%, list=17%, signal=43%
WEINMANN_ADAPTATION_TO_HYPOXIA_UP	WEINMANN_ADAPTATION_TO_HYPOXIA_UP		20	0.373161	1.38752	0	0.0450827	1	2994	tags=30%, list=19%, signal=37%
ZHANG_ANTIVIRAL_RESPONSE_TO_RIBAVIRIN_DN	ZHANG_ANTIVIRAL_RESPONSE_TO_RIBAVIRIN_DN		36	0.357085	1.38742	0	0.0450101	1	2616	tags=28%, list=16%, signal=33%
REACTOME_SUMOYLATION_OF_TRANSCRIPTION_FACTORS	REACTOME_SUMOYLATION_OF_TRANSCRIPTION_FACTORS		17	0.378892	1.38486	0	0.0465901	1	2218	tags=29%, list=14%, signal=34%
WP_EXTRACELLULAR_VESICLEMEDIATED_SIGNALING_IN_RECIPIENT_CELLS	WP_EXTRACELLULAR_VESICLEMEDIATED_SIGNALING_IN_RECIPIENT_CELLS		25	0.453678	1.3846	0	0.0465153	1	4546	tags=40%, list=29%, signal=56%
BALDWIN_PRKCI_TARGETS_UP	BALDWIN_PRKCI_TARGETS_UP		35	0.330849	1.38447	0	0.0464408	1	3974	tags=43%, list=25%, signal=57%
BREDEMEYER_RAG_SIGNALING_NOT_VIA_ATM_UP	BREDEMEYER_RAG_SIGNALING_NOT_VIA_ATM_UP		55	0.256355	1.38439	0	0.0463665	1	1231	tags=16%, list=8%, signal=18%
GERHOLD_ADIPOGENESIS_DN	GERHOLD_ADIPOGENESIS_DN		54	0.458534	1.38363	0	0.0473804	1	2761	tags=30%, list=17%, signal=36%
REACTOME_SIGNALING_BY_FGFR1	REACTOME_SIGNALING_BY_FGFR1		34	0.378784	1.38351	0	0.0473049	1	2453	tags=32%, list=15%, signal=38%
PID_AJDISS_2PATHWAY	PID_AJDISS_2PATHWAY		42	0.424536	1.38274	0	0.0472295	1	3656	tags=43%, list=23%, signal=56%
LEE_AGING_NEOCORTEX_UP	LEE_AGING_NEOCORTEX_UP		66	0.273472	1.38237	0	0.0477	1	2522	tags=29%, list=16%, signal=34%
WILLIAMS_ESR1_TARGETS_UP	WILLIAMS_ESR1_TARGETS_UP		21	0.533159	1.38235	0	0.0476243	1	2353	tags=24%, list=15%, signal=28%
WP_LTF_DANGER_SIGNAL_RESPONSE_PATHWAY	WP_LTF_DANGER_SIGNAL_RESPONSE_PATHWAY		16	0.530035	1.38234	0	0.0475488	1	4674	tags=69%, list=29%, signal=97%
TOMIDA_METASTASIS_DN	TOMIDA_METASTASIS_DN		17	0.525396	1.38161	0	0.0480176	1	3867	tags=59%, list=24%, signal=78%
KRASNOSELSKAYA_ILF3_TARGETS_DN	KRASNOSELSKAYA_ILF3_TARGETS_DN		37	0.419529	1.38147	0	0.0479417	1	2992	tags=35%, list=19%, signal=43%
REACTOME_DEREGULATED_CDK5_TRIGGERS_MULTIPLE_NEURODEGENERATIVE_PATHWAYS_IN_ALZHEIMER_S_DISEASE_MODELS	REACTOME_DEREGULATED_CDK5_TRIGGERS_MULTIPLE_NEURODEGENERATIVE_PATHWAYS_IN_ALZHEIMER_S_DISEASE_MODELS		20	0.656363	1.38124	0	0.0484074	1	2826	tags=50%, list=18%, signal=61%
WP_CALCIUM_REGULATION_IN_THE_CARDIAC_CELL	WP_CALCIUM_REGULATION_IN_THE_CARDIAC_CELL		114	0.371161	1.38093	0	0.0488725	1	2527	tags=22%, list=16%, signal=26%
REACTOME_PLATELET_SENSITIZATION_BY_LDL	REACTOME_PLATELET_SENSITIZATION_BY_LDL		16	0.4252	1.3809	0	0.0487957	1	1740	tags=25%, list=11%, signal=28%
REACTOME_MHC_CLASS_II_ANTIGEN_PRESENTATION	REACTOME_MHC_CLASS_II_ANTIGEN_PRESENTATION		108	0.417619	1.38048	0	0.0487191	1	2650	tags=32%, list=17%, signal=39%
OZEN_MIR125B1_TARGETS	OZEN_MIR125B1_TARGETS		19	0.460644	1.37961	0	0.0492139	1	3399	tags=47%, list=21%, signal=60%
BIOCARTA_PTDINS_PATHWAY	BIOCARTA_PTDINS_PATHWAY		20	0.503714	1.37954	0	0.0491369	1	2117	tags=35%, list=13%, signal=40%
REACTOME_RECRUITMENT_OF_NUMA_TO_MITOTIC_CENTROSOMES	REACTOME_RECRUITMENT_OF_NUMA_TO_MITOTIC_CENTROSOMES		83	0.258719	1.37877	0	0.0501638	1	3251	tags=36%, list=20%, signal=45%
REACTOME_FCGR3A_MEDIATED_IL10_SYNTHESIS	REACTOME_FCGR3A_MEDIATED_IL10_SYNTHESIS		45	0.379747	1.37753	0	0.0506191	1	3524	tags=38%, list=22%, signal=48%
BERENJENO_TRANSFORMED_BY_RHOA_FOREVER_DN	BERENJENO_TRANSFORMED_BY_RHOA_FOREVER_DN		23	0.519233	1.3772	0	0.0505402	1	67	tags=9%, list=0%, signal=9%
RASHI_RESPONSE_TO_IONIZING_RADIATION_3	RASHI_RESPONSE_TO_IONIZING_RADIATION_3		42	0.422799	1.37711	0	0.0504616	1	3033	tags=40%, list=19%, signal=50%
KAYO_AGING_MUSCLE_UP	KAYO_AGING_MUSCLE_UP		183	0.297646	1.37692	0	0.0503833	1	2867	tags=27%, list=18%, signal=32%
BROWNE_HCMV_INFECTION_24HR_UP	BROWNE_HCMV_INFECTION_24HR_UP		129	0.3339	1.37625	0	0.0508354	1	2953	tags=35%, list=19%, signal=43%
REACTOME_TGF_BETA_RECEPTOR_SIGNALING_ACTIVATES_SMADS	REACTOME_TGF_BETA_RECEPTOR_SIGNALING_ACTIVATES_SMADS		30	0.339876	1.37321	0	0.0523332	1	2515	tags=30%, list=16%, signal=36%
REACTOME_INFECTION_WITH_MYCOBACTERIUM_TUBERCULOSIS	REACTOME_INFECTION_WITH_MYCOBACTERIUM_TUBERCULOSIS		24	0.524447	1.37318	0	0.0522523	1	3340	tags=54%, list=21%, signal=69%
FLECHNER_PBL_KIDNEY_TRANSPLANT_OK_VS_DONOR_UP	FLECHNER_PBL_KIDNEY_TRANSPLANT_OK_VS_DONOR_UP		140	0.298904	1.37265	0	0.0521716	1	2704	tags=32%, list=17%, signal=38%
LINDSTEDT_DENDRITIC_CELL_MATURATION_B	LINDSTEDT_DENDRITIC_CELL_MATURATION_B		46	0.374468	1.37173	0	0.052621	1	3371	tags=33%, list=21%, signal=41%
WP_G13_SIGNALING_PATHWAY	WP_G13_SIGNALING_PATHWAY		31	0.371279	1.37114	0	0.05254	1	2072	tags=35%, list=13%, signal=41%
BIOCARTA_BAD_PATHWAY	BIOCARTA_BAD_PATHWAY		19	0.325865	1.37092	0	0.0524593	1	2527	tags=37%, list=16%, signal=44%
REACTOME_AMINE_LIGAND_BINDING_RECEPTORS	REACTOME_AMINE_LIGAND_BINDING_RECEPTORS		19	0.414243	1.37028	0	0.0523788	1	2627	tags=21%, list=17%, signal=25%
WP_NEURAL_CREST_DIFFERENTIATION	WP_NEURAL_CREST_DIFFERENTIATION		66	0.349138	1.36906	0	0.0533804	1	2938	tags=27%, list=19%, signal=33%
REACTOME_SIGNALING_BY_BMP	REACTOME_SIGNALING_BY_BMP		19	0.523117	1.36895	0	0.0532988	1	818	tags=11%, list=5%, signal=11%
PID_INTEGRIN_A9B1_PATHWAY	PID_INTEGRIN_A9B1_PATHWAY		20	0.553451	1.3679	0	0.0542545	1	3888	tags=60%, list=25%, signal=79%
BILD_HRAS_ONCOGENIC_SIGNATURE	BILD_HRAS_ONCOGENIC_SIGNATURE		200	0.348111	1.36751	0	0.0541718	1	3807	tags=39%, list=24%, signal=50%
WP_GLYCEROLIPIDS_AND_GLYCEROPHOSPHOLIPIDS	WP_GLYCEROLIPIDS_AND_GLYCEROPHOSPHOLIPIDS		21	0.397436	1.36565	0	0.054644	1	3379	tags=33%, list=21%, signal=42%
ZHAN_MULTIPLE_MYELOMA_MF_UP	ZHAN_MULTIPLE_MYELOMA_MF_UP		40	0.389057	1.36555	0	0.0545609	1	3460	tags=38%, list=22%, signal=48%
BROWNE_HCMV_INFECTION_6HR_UP	BROWNE_HCMV_INFECTION_6HR_UP		46	0.291711	1.36544	0	0.0544781	1	2795	tags=26%, list=18%, signal=32%
WP_MICRORNAS_IN_CARDIOMYOCYTE_HYPERTROPHY	WP_MICRORNAS_IN_CARDIOMYOCYTE_HYPERTROPHY		70	0.531534	1.3653	0	0.0543956	1	3729	tags=49%, list=24%, signal=63%
PID_S1P_META_PATHWAY	PID_S1P_META_PATHWAY		18	0.541251	1.36485	0	0.0543133	1	1281	tags=28%, list=8%, signal=30%
VALK_AML_CLUSTER_16	VALK_AML_CLUSTER_16		23	0.314522	1.36411	0	0.0547408	1	2170	tags=26%, list=14%, signal=30%
TURASHVILI_BREAST_LOBULAR_CARCINOMA_VS_LOBULAR_NORMAL_DN	TURASHVILI_BREAST_LOBULAR_CARCINOMA_VS_LOBULAR_NORMAL_DN		52	0.383764	1.36369	0	0.0556917	1	3680	tags=40%, list=23%, signal=52%
REACTOME_CRMPS_IN_SEMA3A_SIGNALING	REACTOME_CRMPS_IN_SEMA3A_SIGNALING		15	0.443861	1.3636	0	0.0556078	1	2102	tags=27%, list=13%, signal=31%
SILIGAN_BOUND_BY_EWS_FLT1_FUSION	SILIGAN_BOUND_BY_EWS_FLT1_FUSION		34	0.398578	1.36275	0	0.0560314	1	3683	tags=32%, list=23%, signal=42%
REACTOME_NEPHRIN_FAMILY_INTERACTIONS	REACTOME_NEPHRIN_FAMILY_INTERACTIONS		17	0.510575	1.36273	0	0.0559473	1	2072	tags=47%, list=13%, signal=54%
WP_PATHOGENIC_ESCHERICHIA_COLI_INFECTION	WP_PATHOGENIC_ESCHERICHIA_COLI_INFECTION		43	0.374943	1.36261	0	0.0558634	1	2526	tags=33%, list=16%, signal=39%
LIN_MELANOMA_COPY_NUMBER_UP	LIN_MELANOMA_COPY_NUMBER_UP		64	0.343017	1.3624	0	0.0557798	1	2511	tags=27%, list=16%, signal=31%
WP_PARKINSONS_DISEASE_PATHWAY	WP_PARKINSONS_DISEASE_PATHWAY		37	0.405436	1.36103	0	0.0572583	1	2625	tags=30%, list=17%, signal=36%
REACTOME_SYNTHESIS_OF_PIPS_AT_THE_PLASMA_MEMBRANE	REACTOME_SYNTHESIS_OF_PIPS_AT_THE_PLASMA_MEMBRANE		49	0.429658	1.36065	0	0.0571728	1	2117	tags=37%, list=13%, signal=42%
LEE_LIVER_CANCER_MYC_E2F1_DN	LEE_LIVER_CANCER_MYC_E2F1_DN		43	0.431992	1.35988	0	0.0581403	1	3753	tags=33%, list=24%, signal=43%
REACTOME_CELL_SURFACE_INTERACTIONS_AT_THE_VASCULAR_WALL	REACTOME_CELL_SURFACE_INTERACTIONS_AT_THE_VASCULAR_WALL		128	0.320653	1.35941	0	0.0590577	1	3121	tags=28%, list=20%, signal=35%
GAVIN_IL2_RESPONSIVE_FOXP3_TARGETS_UP	GAVIN_IL2_RESPONSIVE_FOXP3_TARGETS_UP		17	0.388941	1.35903	0	0.05897	1	5191	tags=53%, list=33%, signal=79%
SASSON_RESPONSE_TO_GONADOTROPHINS_DN	SASSON_RESPONSE_TO_GONADOTROPHINS_DN		75	0.330042	1.35815	0	0.0588825	1	2296	tags=31%, list=14%, signal=36%
REACTOME_SYNTHESIS_OF_PA	REACTOME_SYNTHESIS_OF_PA		31	0.315218	1.35808	0	0.0587953	1	2457	tags=29%, list=15%, signal=34%
HUMMERICH_SKIN_CANCER_PROGRESSION_UP	HUMMERICH_SKIN_CANCER_PROGRESSION_UP		71	0.359445	1.35791	0	0.0597236	1	2893	tags=28%, list=18%, signal=34%
KEGG_TGF_BETA_SIGNALING_PATHWAY	KEGG_TGF_BETA_SIGNALING_PATHWAY		68	0.418565	1.35764	0	0.0601432	1	2515	tags=28%, list=16%, signal=33%
SHETH_LIVER_CANCER_VS_TXNIP_LOSS_PAM6	SHETH_LIVER_CANCER_VS_TXNIP_LOSS_PAM6		47	0.366769	1.35747	0	0.0600545	1	3589	tags=32%, list=23%, signal=41%
WP_FERROPTOSIS	WP_FERROPTOSIS		35	0.474192	1.35652	0	0.0610081	1	1157	tags=23%, list=7%, signal=25%
BIOCARTA_PML_PATHWAY	BIOCARTA_PML_PATHWAY		16	0.602421	1.35559	0	0.0629562	1	1788	tags=38%, list=11%, signal=42%
BOYAULT_LIVER_CANCER_SUBCLASS_G1_UP	BOYAULT_LIVER_CANCER_SUBCLASS_G1_UP		96	0.327034	1.35516	0	0.064399	1	2327	tags=29%, list=15%, signal=34%
ZHU_SKIL_TARGETS_UP	ZHU_SKIL_TARGETS_UP		17	0.501134	1.35409	0	0.0643045	1	2633	tags=35%, list=17%, signal=42%
REACTOME_TRANSLOCATION_OF_SLC2A4_GLUT4_TO_THE_PLASMA_MEMBRANE	REACTOME_TRANSLOCATION_OF_SLC2A4_GLUT4_TO_THE_PLASMA_MEMBRANE		59	0.381857	1.3534	0	0.0642104	1	2958	tags=32%, list=19%, signal=39%
DELYS_THYROID_CANCER_UP	DELYS_THYROID_CANCER_UP		364	0.325607	1.35322	0	0.0646191	1	3118	tags=28%, list=20%, signal=34%
WP_NEOVASCULARISATION_PROCESSES	WP_NEOVASCULARISATION_PROCESSES		31	0.452841	1.35023	0	0.0665202	1	2417	tags=35%, list=15%, signal=42%
REACTOME_INTRACELLULAR_SIGNALING_BY_SECOND_MESSENGERS	REACTOME_INTRACELLULAR_SIGNALING_BY_SECOND_MESSENGERS		254	0.300085	1.35015	0	0.0664232	1	2527	tags=28%, list=16%, signal=32%
MCBRYAN_PUBERTAL_BREAST_4_5WK_UP	MCBRYAN_PUBERTAL_BREAST_4_5WK_UP		196	0.29366	1.34992	0	0.0663265	1	2563	tags=21%, list=16%, signal=25%
REACTOME_REGULATION_OF_INSULIN_LIKE_GROWTH_FACTOR_IGF_TRANSPORT_AND_UPTAKE_BY_INSULIN_LIKE_GROWTH_FACTOR_BINDING_PROTEINS_IGFBPS	REACTOME_REGULATION_OF_INSULIN_LIKE_GROWTH_FACTOR_IGF_TRANSPORT_AND_UPTAKE_BY_INSULIN_LIKE_GROWTH_FACTOR_BINDING_PROTEINS_IGFBPS		90	0.360471	1.3497	0	0.0662301	1	2105	tags=24%, list=13%, signal=28%
BLANCO_MELO_RESPIRATORY_SYNCYTIAL_VIRUS_INFECTION_A594_CELLS_UP	BLANCO_MELO_RESPIRATORY_SYNCYTIAL_VIRUS_INFECTION_A594_CELLS_UP		234	0.290303	1.34893	0	0.0666629	1	2844	tags=26%, list=18%, signal=32%
REACTOME_PROTEIN_FOLDING	REACTOME_PROTEIN_FOLDING		85	0.269774	1.34861	0	0.06759	1	2782	tags=29%, list=18%, signal=35%
WP_THERMOGENESIS	WP_THERMOGENESIS		83	0.361745	1.34853	0	0.0674922	1	2811	tags=29%, list=18%, signal=35%
CEBALLOS_TARGETS_OF_TP53_AND_MYC_UP	CEBALLOS_TARGETS_OF_TP53_AND_MYC_UP		16	0.383474	1.34848	0	0.0673947	1	2846	tags=25%, list=18%, signal=30%
REACTOME_RESPONSE_OF_MTB_TO_PHAGOCYTOSIS	REACTOME_RESPONSE_OF_MTB_TO_PHAGOCYTOSIS		20	0.565806	1.34811	0	0.0678232	1	3340	tags=60%, list=21%, signal=76%
FRASOR_RESPONSE_TO_SERM_OR_FULVESTRANT_UP	FRASOR_RESPONSE_TO_SERM_OR_FULVESTRANT_UP		20	0.424401	1.34808	0	0.0677255	1	4163	tags=45%, list=26%, signal=61%
WP_RANKLRANK_RECEPTOR_ACTIVATOR_OF_NFKB_LIGAND_SIGNALING_PATHWAY	WP_RANKLRANK_RECEPTOR_ACTIVATOR_OF_NFKB_LIGAND_SIGNALING_PATHWAY		48	0.434841	1.34759	0	0.0681227	1	3728	tags=52%, list=24%, signal=68%
KEGG_PATHWAYS_IN_CANCER	KEGG_PATHWAYS_IN_CANCER		253	0.311445	1.34717	0	0.0680248	1	3595	tags=35%, list=23%, signal=44%
SEKI_INFLAMMATORY_RESPONSE_LPS_DN	SEKI_INFLAMMATORY_RESPONSE_LPS_DN		19	0.476075	1.34604	0.2	0.068912	1	4642	tags=63%, list=29%, signal=89%
REACTOME_DOWNSTREAM_SIGNALING_OF_ACTIVATED_FGFR1	REACTOME_DOWNSTREAM_SIGNALING_OF_ACTIVATED_FGFR1		16	0.384519	1.34504	0	0.0697983	1	2453	tags=31%, list=15%, signal=37%
REACTOME_COLLAGEN_DEGRADATION	REACTOME_COLLAGEN_DEGRADATION		38	0.409511	1.34494	0	0.0696984	1	2820	tags=37%, list=18%, signal=45%
KAAB_FAILED_HEART_ATRIUM_UP	KAAB_FAILED_HEART_ATRIUM_UP		29	0.436914	1.34492	0	0.0695988	1	3230	tags=34%, list=20%, signal=43%
APPIERTO_RESPONSE_TO_FENRETINIDE_UP	APPIERTO_RESPONSE_TO_FENRETINIDE_UP		32	0.4066	1.34426	0	0.06999	1	1306	tags=22%, list=8%, signal=24%
MARTIN_INTERACT_WITH_HDAC	MARTIN_INTERACT_WITH_HDAC		38	0.407343	1.34419	0	0.0698903	1	3181	tags=32%, list=20%, signal=39%
PAPASPYRIDONOS_UNSTABLE_ATEROSCLEROTIC_PLAQUE_UP	PAPASPYRIDONOS_UNSTABLE_ATEROSCLEROTIC_PLAQUE_UP		48	0.449822	1.34381	0	0.070279	1	2286	tags=33%, list=14%, signal=39%
MARIADASON_REGULATED_BY_HISTONE_ACETYLATION_UP	MARIADASON_REGULATED_BY_HISTONE_ACETYLATION_UP		56	0.358306	1.34235	0	0.0721199	1	3819	tags=43%, list=24%, signal=56%
DAVICIONI_MOLECULAR_ARMS_VS_ERMS_DN	DAVICIONI_MOLECULAR_ARMS_VS_ERMS_DN		138	0.352894	1.34228	0	0.0720176	1	1785	tags=19%, list=11%, signal=21%
ADDYA_ERYTHROID_DIFFERENTIATION_BY_HEMIN	ADDYA_ERYTHROID_DIFFERENTIATION_BY_HEMIN		69	0.32997	1.34129	0	0.0724317	1	3912	tags=38%, list=25%, signal=50%
ENGELMANN_CANCER_PROGENITORS_DN	ENGELMANN_CANCER_PROGENITORS_DN		56	0.397058	1.3407	0	0.0723293	1	2993	tags=25%, list=19%, signal=31%
OKUMURA_INFLAMMATORY_RESPONSE_LPS	OKUMURA_INFLAMMATORY_RESPONSE_LPS		149	0.31233	1.3404	0	0.0722271	1	2448	tags=22%, list=15%, signal=26%
REACTOME_RAF_ACTIVATION	REACTOME_RAF_ACTIVATION		34	0.360989	1.34035	0	0.0721253	1	1665	tags=18%, list=10%, signal=20%
GUTIERREZ_CHRONIC_LYMPHOCYTIC_LEUKEMIA_DN	GUTIERREZ_CHRONIC_LYMPHOCYTIC_LEUKEMIA_DN		49	0.426187	1.34025	0	0.0720237	1	3018	tags=35%, list=19%, signal=43%
STEGER_ADIPOGENESIS_UP	STEGER_ADIPOGENESIS_UP		17	0.563024	1.33861	0.333333	0.0724059	1	3286	tags=41%, list=21%, signal=52%
WP_HIPPOYAP_SIGNALING_PATHWAY	WP_HIPPOYAP_SIGNALING_PATHWAY		21	0.388371	1.33785	0	0.0727845	1	2673	tags=24%, list=17%, signal=29%
BURTON_ADIPOGENESIS_PEAK_AT_0HR	BURTON_ADIPOGENESIS_PEAK_AT_0HR		46	0.359248	1.3371	0	0.0731555	1	3642	tags=37%, list=23%, signal=48%
WP_THE_OVERLAP_BETWEEN_SIGNAL_TRANSDUCTION_PATHWAYS_THAT_CONTRIBUTE_TO_A_RANGE_OF_LMNA_LAMINOPATHIES	WP_THE_OVERLAP_BETWEEN_SIGNAL_TRANSDUCTION_PATHWAYS_THAT_CONTRIBUTE_TO_A_RANGE_OF_LMNA_LAMINOPATHIES		50	0.314986	1.33571	0	0.0740359	1	1788	tags=16%, list=11%, signal=18%
VALK_AML_CLUSTER_15	VALK_AML_CLUSTER_15		27	0.448389	1.33461	0	0.0739323	1	2159	tags=33%, list=14%, signal=39%
PID_RB_1PATHWAY	PID_RB_1PATHWAY		60	0.435994	1.33388	0	0.0738291	1	3537	tags=37%, list=22%, signal=47%
BIOCARTA_GPCR_PATHWAY	BIOCARTA_GPCR_PATHWAY		27	0.448713	1.33363	0	0.0737261	1	3911	tags=59%, list=25%, signal=79%
MCBRYAN_PUBERTAL_TGFB1_TARGETS_UP	MCBRYAN_PUBERTAL_TGFB1_TARGETS_UP		136	0.336519	1.33316	0	0.0741014	1	3581	tags=36%, list=23%, signal=46%
REACTOME_IRE1ALPHA_ACTIVATES_CHAPERONES	REACTOME_IRE1ALPHA_ACTIVATES_CHAPERONES		45	0.450904	1.33217	0	0.0754139	1	3661	tags=51%, list=23%, signal=66%
PID_TOLL_ENDOGENOUS_PATHWAY	PID_TOLL_ENDOGENOUS_PATHWAY		22	0.37683	1.33212	0	0.0753092	1	1900	tags=23%, list=12%, signal=26%
REACTOME_SIGNALING_BY_EGFR	REACTOME_SIGNALING_BY_EGFR		43	0.401445	1.33169	0	0.0752047	1	2689	tags=35%, list=17%, signal=42%
REACTOME_TRANSPORT_OF_BILE_SALTS_AND_ORGANIC_ACIDS_METAL_IONS_AND_AMINE_COMPOUNDS	REACTOME_TRANSPORT_OF_BILE_SALTS_AND_ORGANIC_ACIDS_METAL_IONS_AND_AMINE_COMPOUNDS		56	0.365512	1.33161	0	0.0751006	1	3708	tags=32%, list=23%, signal=42%
FRIDMAN_IMMORTALIZATION_DN	FRIDMAN_IMMORTALIZATION_DN		30	0.384434	1.33153	0	0.0749967	1	2261	tags=13%, list=14%, signal=16%
GARGALOVIC_RESPONSE_TO_OXIDIZED_PHOSPHOLIPIDS_MAGENTA_UP	GARGALOVIC_RESPONSE_TO_OXIDIZED_PHOSPHOLIPIDS_MAGENTA_UP		26	0.335818	1.33079	0	0.0748931	1	2484	tags=31%, list=16%, signal=36%
WP_TGFBETA_SIGNALING_PATHWAY	WP_TGFBETA_SIGNALING_PATHWAY		116	0.312109	1.33069	0	0.0747898	1	3595	tags=36%, list=23%, signal=46%
PID_MET_PATHWAY	PID_MET_PATHWAY		71	0.460509	1.32972	0	0.0746868	1	3774	tags=52%, list=24%, signal=68%
KYNG_WERNER_SYNDROM_DN	KYNG_WERNER_SYNDROM_DN		17	0.404602	1.32936	0	0.074584	1	578	tags=18%, list=4%, signal=18%
MURAKAMI_UV_RESPONSE_6HR_DN	MURAKAMI_UV_RESPONSE_6HR_DN		16	0.364952	1.32934	0	0.0744816	1	1507	tags=19%, list=10%, signal=21%
VALK_AML_CLUSTER_1	VALK_AML_CLUSTER_1		27	0.519423	1.32815	0	0.0762616	1	2096	tags=22%, list=13%, signal=26%
WP_MONOAMINE_TRANSPORT	WP_MONOAMINE_TRANSPORT		21	0.460617	1.32775	0	0.0761572	1	4568	tags=43%, list=29%, signal=60%
CHNG_MULTIPLE_MYELOMA_HYPERPLOID_DN	CHNG_MULTIPLE_MYELOMA_HYPERPLOID_DN		27	0.432374	1.32707	0	0.0765515	1	2058	tags=41%, list=13%, signal=47%
REACTOME_ACTIVATION_OF_MATRIX_METALLOPROTEINASES	REACTOME_ACTIVATION_OF_MATRIX_METALLOPROTEINASES		19	0.418542	1.32681	0	0.0769447	1	5165	tags=63%, list=33%, signal=94%
WP_HEMATOPOIETIC_STEM_CELL_DIFFERENTIATION	WP_HEMATOPOIETIC_STEM_CELL_DIFFERENTIATION		45	0.381729	1.3264	0	0.0773063	1	2651	tags=36%, list=17%, signal=43%
PID_AR_PATHWAY	PID_AR_PATHWAY		52	0.356013	1.32627	0	0.077201	1	3175	tags=31%, list=20%, signal=38%
PID_P53_DOWNSTREAM_PATHWAY	PID_P53_DOWNSTREAM_PATHWAY		119	0.284521	1.32407	0	0.0775636	1	2995	tags=26%, list=19%, signal=32%
REACTOME_RHOQ_GTPASE_CYCLE	REACTOME_RHOQ_GTPASE_CYCLE		48	0.289011	1.32407	0	0.0774583	1	2194	tags=25%, list=14%, signal=29%
REACTOME_RHO_GTPASES_ACTIVATE_WASPS_AND_WAVES	REACTOME_RHO_GTPASES_ACTIVATE_WASPS_AND_WAVES		32	0.566332	1.32355	0	0.0778188	1	2118	tags=47%, list=13%, signal=54%
REACTOME_NEGATIVE_REGULATION_OF_FGFR3_SIGNALING	REACTOME_NEGATIVE_REGULATION_OF_FGFR3_SIGNALING		22	0.432897	1.32277	0	0.0791276	1	2453	tags=36%, list=15%, signal=43%
WP_OSTEOBLAST_DIFFERENTIATION	WP_OSTEOBLAST_DIFFERENTIATION		77	0.339704	1.32269	0	0.0790205	1	2753	tags=31%, list=17%, signal=38%
WP_GPCRS_OTHER	WP_GPCRS_OTHER		51	0.263801	1.32226	0	0.0789137	1	5099	tags=37%, list=32%, signal=55%
REACTOME_MET_PROMOTES_CELL_MOTILITY	REACTOME_MET_PROMOTES_CELL_MOTILITY		26	0.429506	1.32191	0	0.0788072	1	1038	tags=19%, list=7%, signal=21%
PEDERSEN_METASTASIS_BY_ERBB2_ISOFORM_4	PEDERSEN_METASTASIS_BY_ERBB2_ISOFORM_4		83	0.311743	1.32188	0	0.078701	1	3684	tags=35%, list=23%, signal=45%
REACTOME_THROMBIN_SIGNALLING_THROUGH_PROTEINASE_ACTIVATED_RECEPTORS_PARS	REACTOME_THROMBIN_SIGNALLING_THROUGH_PROTEINASE_ACTIVATED_RECEPTORS_PARS		27	0.443398	1.31936	0	0.0800378	1	3845	tags=48%, list=24%, signal=63%
PID_CASPASE_PATHWAY	PID_CASPASE_PATHWAY		47	0.395284	1.31802	0	0.0803915	1	2337	tags=32%, list=15%, signal=37%
STEGER_ADIPOGENESIS_DN	STEGER_ADIPOGENESIS_DN		17	0.619795	1.31776	0	0.0802836	1	3949	tags=29%, list=25%, signal=39%
MIYAGAWA_TARGETS_OF_EWSR1_ETS_FUSIONS_UP	MIYAGAWA_TARGETS_OF_EWSR1_ETS_FUSIONS_UP		205	0.2625	1.31758	0	0.080636	1	3045	tags=29%, list=19%, signal=35%
BLANCO_MELO_COVID19_BRONCHIAL_EPITHELIAL_CELLS_SARS_COV_2_INFECTION_DN	BLANCO_MELO_COVID19_BRONCHIAL_EPITHELIAL_CELLS_SARS_COV_2_INFECTION_DN		38	0.317803	1.31729	0	0.0805281	1	4642	tags=39%, list=29%, signal=56%
REACTOME_RHOJ_GTPASE_CYCLE	REACTOME_RHOJ_GTPASE_CYCLE		44	0.382715	1.31661	0	0.0804204	1	2194	tags=34%, list=14%, signal=39%
KEGG_AXON_GUIDANCE	KEGG_AXON_GUIDANCE		100	0.349831	1.31593	0	0.0812561	1	2594	tags=28%, list=16%, signal=33%
MULLIGHAN_NPM1_SIGNATURE_3_DN	MULLIGHAN_NPM1_SIGNATURE_3_DN		137	0.292284	1.3154	0	0.0816038	1	2844	tags=24%, list=18%, signal=29%
REACTOME_LEISHMANIA_INFECTION	REACTOME_LEISHMANIA_INFECTION		202	0.333363	1.31479	0	0.0814951	1	3702	tags=36%, list=23%, signal=47%
PID_EPHA_FWDPATHWAY	PID_EPHA_FWDPATHWAY		27	0.478525	1.31238	0.333333	0.0827465	1	1886	tags=26%, list=12%, signal=29%
WP_LUNG_FIBROSIS	WP_LUNG_FIBROSIS		47	0.320935	1.31238	0	0.0826366	1	2105	tags=19%, list=13%, signal=22%
CERIBELLI_PROMOTERS_INACTIVE_AND_BOUND_BY_NFY	CERIBELLI_PROMOTERS_INACTIVE_AND_BOUND_BY_NFY		24	0.466159	1.31219	0	0.082527	1	2885	tags=33%, list=18%, signal=41%
PID_ECADHERIN_KERATINOCYTE_PATHWAY	PID_ECADHERIN_KERATINOCYTE_PATHWAY		18	0.524187	1.3121	0.25	0.0824177	1	3595	tags=44%, list=23%, signal=57%
WP_CHROMOSOMAL_AND_MICROSATELLITE_INSTABILITY_IN_COLORECTAL_CANCER	WP_CHROMOSOMAL_AND_MICROSATELLITE_INSTABILITY_IN_COLORECTAL_CANCER		66	0.329621	1.31189	0	0.0823086	1	3595	tags=36%, list=23%, signal=47%
REACTOME_ERK_MAPK_TARGETS	REACTOME_ERK_MAPK_TARGETS		21	0.657795	1.31185	0	0.0821999	1	2156	tags=33%, list=14%, signal=39%
REACTOME_G_ALPHA_12_13_SIGNALLING_EVENTS	REACTOME_G_ALPHA_12_13_SIGNALLING_EVENTS		67	0.457985	1.31107	0	0.0834622	1	3907	tags=42%, list=25%, signal=55%
BARIS_THYROID_CANCER_DN	BARIS_THYROID_CANCER_DN		51	0.317572	1.31061	0	0.0838052	1	1711	tags=18%, list=11%, signal=20%
REACTOME_FORMATION_OF_THE_CORNIFIED_ENVELOPE	REACTOME_FORMATION_OF_THE_CORNIFIED_ENVELOPE		66	0.44902	1.30982	0	0.0859806	1	4091	tags=32%, list=26%, signal=43%
LOPEZ_MBD_TARGETS_IMPRINTED_AND_X_LINKED	LOPEZ_MBD_TARGETS_IMPRINTED_AND_X_LINKED		15	0.374335	1.30896	0	0.0858676	1	912	tags=13%, list=6%, signal=14%
REACTOME_SEMAPHORIN_INTERACTIONS	REACTOME_SEMAPHORIN_INTERACTIONS		53	0.410858	1.30839	0	0.0857549	1	2102	tags=26%, list=13%, signal=30%
WU_SILENCED_BY_METHYLATION_IN_BLADDER_CANCER	WU_SILENCED_BY_METHYLATION_IN_BLADDER_CANCER		38	0.427586	1.30823	0.25	0.0860846	1	1308	tags=18%, list=8%, signal=20%
PID_AVB3_INTEGRIN_PATHWAY	PID_AVB3_INTEGRIN_PATHWAY		54	0.492102	1.30758	0	0.0873481	1	2798	tags=43%, list=18%, signal=52%
SMID_BREAST_CANCER_ERBB2_UP	SMID_BREAST_CANCER_ERBB2_UP		106	0.387361	1.30724	0	0.0872339	1	4236	tags=41%, list=27%, signal=55%
REACTOME_ROS_AND_RNS_PRODUCTION_IN_PHAGOCYTES	REACTOME_ROS_AND_RNS_PRODUCTION_IN_PHAGOCYTES		29	0.519657	1.30625	0	0.0889367	1	3941	tags=48%, list=25%, signal=64%
WP_WHITE_FAT_CELL_DIFFERENTIATION	WP_WHITE_FAT_CELL_DIFFERENTIATION		30	0.383215	1.30618	0	0.0888207	1	3218	tags=40%, list=20%, signal=50%
ABBUD_LIF_SIGNALING_1_UP	ABBUD_LIF_SIGNALING_1_UP		32	0.341119	1.3056	0	0.0887051	1	3218	tags=38%, list=20%, signal=47%
FERRANDO_TAL1_NEIGHBORS	FERRANDO_TAL1_NEIGHBORS		17	0.397378	1.30347	0	0.0885897	1	2733	tags=35%, list=17%, signal=43%
WP_UNFOLDED_PROTEIN_RESPONSE	WP_UNFOLDED_PROTEIN_RESPONSE		23	0.498267	1.30345	0.333333	0.0884747	1	1632	tags=30%, list=10%, signal=34%
NATSUME_RESPONSE_TO_INTERFERON_BETA_UP	NATSUME_RESPONSE_TO_INTERFERON_BETA_UP		59	0.29975	1.30316	0	0.0888058	1	2027	tags=22%, list=13%, signal=25%
KEGG_CALCIUM_SIGNALING_PATHWAY	KEGG_CALCIUM_SIGNALING_PATHWAY		125	0.376991	1.30291	0	0.0891277	1	2661	tags=21%, list=17%, signal=25%
MCBRYAN_PUBERTAL_TGFB1_TARGETS_DN	MCBRYAN_PUBERTAL_TGFB1_TARGETS_DN		45	0.397142	1.30229	0	0.0894548	1	3570	tags=31%, list=23%, signal=40%
REACTOME_P75_NTR_RECEPTOR_MEDIATED_SIGNALLING	REACTOME_P75_NTR_RECEPTOR_MEDIATED_SIGNALLING		87	0.349415	1.30228	0	0.0893392	1	3600	tags=43%, list=23%, signal=55%
BIOCARTA_FMLP_PATHWAY	BIOCARTA_FMLP_PATHWAY		30	0.486936	1.30187	0	0.0896941	1	3911	tags=63%, list=25%, signal=84%
KEGG_HEMATOPOIETIC_CELL_LINEAGE	KEGG_HEMATOPOIETIC_CELL_LINEAGE		70	0.329245	1.30169	0	0.0904911	1	2762	tags=30%, list=17%, signal=36%
BOYAULT_LIVER_CANCER_SUBCLASS_G6_UP	BOYAULT_LIVER_CANCER_SUBCLASS_G6_UP		55	0.308872	1.30167	0	0.0903747	1	1809	tags=18%, list=11%, signal=20%
NUTT_GBM_VS_AO_GLIOMA_UP	NUTT_GBM_VS_AO_GLIOMA_UP		42	0.445775	1.30073	0	0.0902585	1	2614	tags=31%, list=16%, signal=37%
WP_KYNURENINE_PATHWAY_AND_LINKS_TO_CELLULAR_SENESCENCE	WP_KYNURENINE_PATHWAY_AND_LINKS_TO_CELLULAR_SENESCENCE		18	0.556718	1.30034	0	0.0905817	1	4135	tags=56%, list=26%, signal=75%
REACTOME_CDC42_GTPASE_CYCLE	REACTOME_CDC42_GTPASE_CYCLE		129	0.412957	1.30025	0	0.0904655	1	3976	tags=48%, list=25%, signal=64%
BYSTRYKH_HEMATOPOIESIS_STEM_CELL_AND_BRAIN_QTL_TRANS	BYSTRYKH_HEMATOPOIESIS_STEM_CELL_AND_BRAIN_QTL_TRANS		136	0.287341	1.2995	0	0.0921896	1	2361	tags=26%, list=15%, signal=31%
WP_RETT_SYNDROME_CAUSING_GENES	WP_RETT_SYNDROME_CAUSING_GENES		35	0.502825	1.29946	0	0.0920717	1	3176	tags=46%, list=20%, signal=57%
KEGG_MELANOMA	KEGG_MELANOMA		51	0.582815	1.29888	0	0.0923909	1	3158	tags=43%, list=20%, signal=54%
SENESE_HDAC1_AND_HDAC2_TARGETS_UP	SENESE_HDAC1_AND_HDAC2_TARGETS_UP		196	0.288154	1.29859	0	0.092273	1	3408	tags=29%, list=21%, signal=37%
FERRARI_RESPONSE_TO_FENRETINIDE_UP	FERRARI_RESPONSE_TO_FENRETINIDE_UP		19	0.335255	1.29657	0	0.0943534	1	4830	tags=53%, list=30%, signal=76%
XU_HGF_TARGETS_INDUCED_BY_AKT1_6HR	XU_HGF_TARGETS_INDUCED_BY_AKT1_6HR		17	0.30742	1.29568	0	0.09467	1	1168	tags=12%, list=7%, signal=13%
POS_HISTAMINE_RESPONSE_NETWORK	POS_HISTAMINE_RESPONSE_NETWORK		25	0.387389	1.29486	0.333333	0.0958564	1	3218	tags=40%, list=20%, signal=50%
REACTOME_MUSCLE_CONTRACTION	REACTOME_MUSCLE_CONTRACTION		137	0.318883	1.29442	0	0.096171	1	2205	tags=23%, list=14%, signal=26%
WP_IL7_SIGNALING_PATHWAY	WP_IL7_SIGNALING_PATHWAY		23	0.499171	1.29388	0	0.0969183	1	2846	tags=43%, list=18%, signal=53%
GENTILE_UV_RESPONSE_CLUSTER_D9	GENTILE_UV_RESPONSE_CLUSTER_D9		22	0.421056	1.29341	0	0.09723	1	3647	tags=50%, list=23%, signal=65%
LUI_THYROID_CANCER_PAX8_PPARG_UP	LUI_THYROID_CANCER_PAX8_PPARG_UP		38	0.389321	1.29229	0.2	0.0988344	1	1641	tags=29%, list=10%, signal=32%
REACTOME_NEUROTRANSMITTER_RECEPTORS_AND_POSTSYNAPTIC_SIGNAL_TRANSMISSION	REACTOME_NEUROTRANSMITTER_RECEPTORS_AND_POSTSYNAPTIC_SIGNAL_TRANSMISSION		142	0.386164	1.29103	0	0.100033	1	3595	tags=33%, list=23%, signal=42%
FERRANDO_T_ALL_WITH_MLL_ENL_FUSION_UP	FERRANDO_T_ALL_WITH_MLL_ENL_FUSION_UP		80	0.344679	1.29003	0	0.100332	1	3894	tags=43%, list=25%, signal=56%
SHIN_B_CELL_LYMPHOMA_CLUSTER_8	SHIN_B_CELL_LYMPHOMA_CLUSTER_8		32	0.302626	1.28997	0	0.100206	1	2480	tags=19%, list=16%, signal=22%
MANNE_COVID19_COMBINED_COHORT_VS_HEALTHY_DONOR_PLATELETS_DN	MANNE_COVID19_COMBINED_COHORT_VS_HEALTHY_DONOR_PLATELETS_DN		159	0.262094	1.28906	0	0.101825	1	1164	tags=12%, list=7%, signal=13%
JI_RESPONSE_TO_FSH_DN	JI_RESPONSE_TO_FSH_DN		47	0.479801	1.2888	0	0.101697	1	3158	tags=49%, list=20%, signal=61%
FONTAINE_PAPILLARY_THYROID_CARCINOMA_DN	FONTAINE_PAPILLARY_THYROID_CARCINOMA_DN		65	0.377852	1.28877	0	0.101569	1	2747	tags=32%, list=17%, signal=39%
LAIHO_COLORECTAL_CANCER_SERRATED_DN	LAIHO_COLORECTAL_CANCER_SERRATED_DN		81	0.406511	1.28859	0	0.101442	1	3216	tags=41%, list=20%, signal=51%
MULLIGAN_NTF3_SIGNALING_VIA_INSR_AND_IGF1R_UP	MULLIGAN_NTF3_SIGNALING_VIA_INSR_AND_IGF1R_UP		20	0.420434	1.28799	0.333333	0.101745	1	280	tags=10%, list=2%, signal=10%
BERTUCCI_INVASIVE_CARCINOMA_DUCTAL_VS_LOBULAR_DN	BERTUCCI_INVASIVE_CARCINOMA_DUCTAL_VS_LOBULAR_DN		29	0.508893	1.28755	0	0.102045	1	2544	tags=28%, list=16%, signal=33%
REACTOME_COPI_INDEPENDENT_GOLGI_TO_ER_RETROGRADE_TRAFFIC	REACTOME_COPI_INDEPENDENT_GOLGI_TO_ER_RETROGRADE_TRAFFIC		46	0.397329	1.28665	0	0.102339	1	2537	tags=30%, list=16%, signal=36%
WP_TLR4_SIGNALING_AND_TOLERANCE	WP_TLR4_SIGNALING_AND_TOLERANCE		25	0.348238	1.28454	0	0.103066	1	3517	tags=36%, list=22%, signal=46%
PID_DELTA_NP63_PATHWAY	PID_DELTA_NP63_PATHWAY		31	0.417665	1.28423	0.5	0.103791	1	2247	tags=32%, list=14%, signal=38%
REACTOME_EGFR_DOWNREGULATION	REACTOME_EGFR_DOWNREGULATION		25	0.368615	1.28379	0	0.104962	1	2374	tags=32%, list=15%, signal=38%
OLSSON_E2F3_TARGETS_UP	OLSSON_E2F3_TARGETS_UP		22	0.323016	1.28364	0	0.105284	1	2717	tags=32%, list=17%, signal=38%
KEGG_EPITHELIAL_CELL_SIGNALING_IN_HELICOBACTER_PYLORI_INFECTION	KEGG_EPITHELIAL_CELL_SIGNALING_IN_HELICOBACTER_PYLORI_INFECTION		58	0.470125	1.28129	0	0.10903	1	2554	tags=34%, list=16%, signal=41%
NABA_COLLAGENS	NABA_COLLAGENS		25	0.466305	1.28123	0	0.108894	1	3220	tags=36%, list=20%, signal=45%
LEE_LIVER_CANCER_HEPATOBLAST	LEE_LIVER_CANCER_HEPATOBLAST		15	0.61697	1.2812	0	0.10876	1	3684	tags=47%, list=23%, signal=61%
AMIT_EGF_RESPONSE_40_HELA	AMIT_EGF_RESPONSE_40_HELA		40	0.387006	1.28108	0	0.109048	1	3285	tags=38%, list=21%, signal=47%
SILIGAN_TARGETS_OF_EWS_FLI1_FUSION_DN	SILIGAN_TARGETS_OF_EWS_FLI1_FUSION_DN		17	0.284944	1.28096	0	0.109363	1	3441	tags=35%, list=22%, signal=45%
LIAO_HAVE_SOX4_BINDING_SITES	LIAO_HAVE_SOX4_BINDING_SITES		30	0.316591	1.28075	0	0.110067	1	3780	tags=33%, list=24%, signal=44%
SWEET_KRAS_TARGETS_UP	SWEET_KRAS_TARGETS_UP		74	0.299055	1.27932	0	0.111226	1	3760	tags=31%, list=24%, signal=41%
MAHAJAN_RESPONSE_TO_IL1A_DN	MAHAJAN_RESPONSE_TO_IL1A_DN		62	0.312714	1.27902	0	0.11151	1	1911	tags=26%, list=12%, signal=29%
SMIRNOV_CIRCULATING_ENDOTHELIOCYTES_IN_CANCER_UP	SMIRNOV_CIRCULATING_ENDOTHELIOCYTES_IN_CANCER_UP		145	0.407427	1.27892	0	0.111794	1	3734	tags=40%, list=24%, signal=52%
BIOCARTA_NKCELLS_PATHWAY	BIOCARTA_NKCELLS_PATHWAY		19	0.498436	1.27853	0	0.112104	1	1950	tags=37%, list=12%, signal=42%
SCHOEN_NFKB_SIGNALING	SCHOEN_NFKB_SIGNALING		31	0.337338	1.27807	0	0.11238	1	4710	tags=35%, list=30%, signal=50%
WP_PHOTODYNAMIC_THERAPYINDUCED_HIF1_SURVIVAL_SIGNALING	WP_PHOTODYNAMIC_THERAPYINDUCED_HIF1_SURVIVAL_SIGNALING		32	0.395319	1.27771	0	0.112243	1	1820	tags=25%, list=11%, signal=28%
WP_INFLAMMATORY_RESPONSE_PATHWAY	WP_INFLAMMATORY_RESPONSE_PATHWAY		22	0.361834	1.27698	0	0.112937	1	2761	tags=36%, list=17%, signal=44%
LI_WILMS_TUMOR_VS_FETAL_KIDNEY_1_UP	LI_WILMS_TUMOR_VS_FETAL_KIDNEY_1_UP		156	0.270516	1.27569	0	0.114054	1	2515	tags=22%, list=16%, signal=26%
VALK_AML_CLUSTER_7	VALK_AML_CLUSTER_7		28	0.401381	1.27465	0	0.114333	1	3360	tags=36%, list=21%, signal=45%
PID_IL8_CXCR1_PATHWAY	PID_IL8_CXCR1_PATHWAY		26	0.555075	1.27433	0	0.114605	1	2648	tags=42%, list=17%, signal=51%
WP_GLUTATHIONE_METABOLISM	WP_GLUTATHIONE_METABOLISM		17	0.567509	1.27425	0	0.114465	1	2470	tags=29%, list=16%, signal=35%
MANALO_HYPOXIA_UP	MANALO_HYPOXIA_UP		168	0.297868	1.27424	0	0.114326	1	3647	tags=30%, list=23%, signal=39%
SENESE_HDAC1_TARGETS_UP	SENESE_HDAC1_TARGETS_UP		380	0.274168	1.27233	0	0.116704	1	2992	tags=29%, list=19%, signal=35%
FIGUEROA_AML_METHYLATION_CLUSTER_6_UP	FIGUEROA_AML_METHYLATION_CLUSTER_6_UP		119	0.328691	1.27125	0	0.11783	1	3073	tags=33%, list=19%, signal=40%
PID_PI3K_PLC_TRK_PATHWAY	PID_PI3K_PLC_TRK_PATHWAY		31	0.328172	1.27101	0	0.118096	1	1950	tags=29%, list=12%, signal=33%
KEGG_GLUTATHIONE_METABOLISM	KEGG_GLUTATHIONE_METABOLISM		42	0.331264	1.27033	0	0.119249	1	859	tags=14%, list=5%, signal=15%
PID_ERBB2_ERBB3_PATHWAY	PID_ERBB2_ERBB3_PATHWAY		38	0.424749	1.26934	0	0.121162	1	3595	tags=50%, list=23%, signal=65%
COLLIS_PRKDC_SUBSTRATES	COLLIS_PRKDC_SUBSTRATES		15	0.350559	1.26894	0	0.122283	1	836	tags=20%, list=5%, signal=21%
BIOCARTA_AGR_PATHWAY	BIOCARTA_AGR_PATHWAY		25	0.416411	1.2674	0	0.123815	1	2366	tags=36%, list=15%, signal=42%
VERRECCHIA_RESPONSE_TO_TGFB1_C5	VERRECCHIA_RESPONSE_TO_TGFB1_C5		16	0.632007	1.26697	0	0.124079	1	1785	tags=44%, list=11%, signal=49%
SAGIV_CD24_TARGETS_DN	SAGIV_CD24_TARGETS_DN		38	0.389076	1.2666	0	0.12393	1	2108	tags=26%, list=13%, signal=30%
WP_MIRNAS_INVOLVED_IN_DNA_DAMAGE_RESPONSE	WP_MIRNAS_INVOLVED_IN_DNA_DAMAGE_RESPONSE		16	0.526453	1.26536	0	0.125044	1	2797	tags=44%, list=18%, signal=53%
REACTOME_GLYCOSPHINGOLIPID_METABOLISM	REACTOME_GLYCOSPHINGOLIPID_METABOLISM		35	0.352735	1.26478	0	0.125299	1	2262	tags=31%, list=14%, signal=37%
TARTE_PLASMA_CELL_VS_B_LYMPHOCYTE_DN	TARTE_PLASMA_CELL_VS_B_LYMPHOCYTE_DN		37	0.332049	1.26472	0	0.125149	1	3403	tags=41%, list=21%, signal=51%
PID_CXCR4_PATHWAY	PID_CXCR4_PATHWAY		89	0.302181	1.26435	0	0.126249	1	2950	tags=36%, list=19%, signal=44%
SASSON_RESPONSE_TO_FORSKOLIN_DN	SASSON_RESPONSE_TO_FORSKOLIN_DN		75	0.343809	1.26376	0	0.126943	1	1706	tags=27%, list=11%, signal=30%
WP_DOPAMINERGIC_NEUROGENESIS	WP_DOPAMINERGIC_NEUROGENESIS		16	0.44181	1.25969	0	0.132168	1	3963	tags=19%, list=25%, signal=25%
BYSTROEM_CORRELATED_WITH_IL5_DN	BYSTROEM_CORRELATED_WITH_IL5_DN		55	0.406892	1.25806	0	0.13443	1	3059	tags=45%, list=19%, signal=56%
DUTERTRE_ESTRADIOL_RESPONSE_6HR_UP	DUTERTRE_ESTRADIOL_RESPONSE_6HR_UP		186	0.314512	1.25802	0	0.13427	1	3928	tags=33%, list=25%, signal=44%
CAIRO_HEPATOBLASTOMA_CLASSES_DN	CAIRO_HEPATOBLASTOMA_CLASSES_DN		169	0.293758	1.25795	0	0.13411	1	2255	tags=21%, list=14%, signal=25%
PID_RXR_VDR_PATHWAY	PID_RXR_VDR_PATHWAY		21	0.612075	1.25705	0	0.135173	1	2376	tags=38%, list=15%, signal=45%
DAZARD_UV_RESPONSE_CLUSTER_G28	DAZARD_UV_RESPONSE_CLUSTER_G28		17	0.313212	1.25555	0	0.136233	1	1565	tags=18%, list=10%, signal=20%
ZHAN_MULTIPLE_MYELOMA_DN	ZHAN_MULTIPLE_MYELOMA_DN		37	0.412315	1.25554	0	0.136071	1	4117	tags=41%, list=26%, signal=55%
KEGG_LONG_TERM_POTENTIATION	KEGG_LONG_TERM_POTENTIATION		60	0.314409	1.25494	0	0.136746	1	2575	tags=23%, list=16%, signal=28%
BLANCO_MELO_BETA_INTERFERON_TREATED_BRONCHIAL_EPITHELIAL_CELLS_DN	BLANCO_MELO_BETA_INTERFERON_TREATED_BRONCHIAL_EPITHELIAL_CELLS_DN		142	0.309091	1.25477	0	0.136585	1	3183	tags=27%, list=20%, signal=33%
WP_VITAMIN_B12_METABOLISM	WP_VITAMIN_B12_METABOLISM		38	0.367397	1.25459	0	0.137657	1	2746	tags=29%, list=17%, signal=35%
BIOCARTA_G1_PATHWAY	BIOCARTA_G1_PATHWAY		26	0.437567	1.25354	0	0.139495	1	2397	tags=27%, list=15%, signal=32%
KYNG_DNA_DAMAGE_BY_4NQO_OR_UV	KYNG_DNA_DAMAGE_BY_4NQO_OR_UV		51	0.37461	1.25342	0	0.13933	1	2777	tags=33%, list=18%, signal=40%
WP_PRION_DISEASE_PATHWAY	WP_PRION_DISEASE_PATHWAY		30	0.486882	1.25318	0	0.139571	1	2797	tags=37%, list=18%, signal=44%
REACTOME_PLASMA_LIPOPROTEIN_REMODELING	REACTOME_PLASMA_LIPOPROTEIN_REMODELING		20	0.542038	1.25299	0.333333	0.139835	1	3772	tags=50%, list=24%, signal=66%
CHIANG_LIVER_CANCER_SUBCLASS_POLYSOMY7_UP	CHIANG_LIVER_CANCER_SUBCLASS_POLYSOMY7_UP		54	0.31361	1.25248	0.333333	0.140468	1	1646	tags=17%, list=10%, signal=19%
NGUYEN_NOTCH1_TARGETS_UP	NGUYEN_NOTCH1_TARGETS_UP		21	0.277025	1.25225	0	0.140304	1	2036	tags=29%, list=13%, signal=33%
WP_COMMON_PATHWAYS_UNDERLYING_DRUG_ADDICTION	WP_COMMON_PATHWAYS_UNDERLYING_DRUG_ADDICTION		35	0.380656	1.25153	0	0.141361	1	3158	tags=31%, list=20%, signal=39%
YOSHIMURA_MAPK8_TARGETS_DN	YOSHIMURA_MAPK8_TARGETS_DN		311	0.271255	1.25147	0	0.141196	1	2321	tags=23%, list=15%, signal=26%
REACTOME_PI3K_AKT_SIGNALING_IN_CANCER	REACTOME_PI3K_AKT_SIGNALING_IN_CANCER		70	0.446022	1.25091	0.333333	0.142233	1	3808	tags=44%, list=24%, signal=58%
BOQUEST_STEM_CELL_UP	BOQUEST_STEM_CELL_UP		172	0.362165	1.25074	0	0.142067	1	1287	tags=13%, list=8%, signal=14%
GROSS_HYPOXIA_VIA_ELK3_ONLY_UP	GROSS_HYPOXIA_VIA_ELK3_ONLY_UP		26	0.520038	1.25059	0	0.142694	1	4461	tags=65%, list=28%, signal=91%
REACTOME_SYNTHESIS_OF_PIPS_AT_THE_EARLY_ENDOSOME_MEMBRANE	REACTOME_SYNTHESIS_OF_PIPS_AT_THE_EARLY_ENDOSOME_MEMBRANE		16	0.64033	1.25008	0	0.142921	1	1706	tags=50%, list=11%, signal=56%
DACOSTA_UV_RESPONSE_VIA_ERCC3_TTD_DN	DACOSTA_UV_RESPONSE_VIA_ERCC3_TTD_DN		71	0.308119	1.24989	0	0.14357	1	3321	tags=30%, list=21%, signal=37%
LEE_TARGETS_OF_PTCH1_AND_SUFU_DN	LEE_TARGETS_OF_PTCH1_AND_SUFU_DN		54	0.297337	1.24825	0	0.145413	1	1331	tags=19%, list=8%, signal=20%
PID_S1P_S1P3_PATHWAY	PID_S1P_S1P3_PATHWAY		24	0.447592	1.2482	0	0.145244	1	3787	tags=46%, list=24%, signal=60%
SATO_SILENCED_BY_DEACETYLATION_IN_PANCREATIC_CANCER	SATO_SILENCED_BY_DEACETYLATION_IN_PANCREATIC_CANCER		32	0.422671	1.24776	0	0.145467	1	2882	tags=28%, list=18%, signal=34%
WP_ANGIOGENESIS	WP_ANGIOGENESIS		18	0.540725	1.24745	0	0.145696	1	3524	tags=39%, list=22%, signal=50%
GROSS_HYPOXIA_VIA_ELK3_AND_HIF1A_UP	GROSS_HYPOXIA_VIA_ELK3_AND_HIF1A_UP		119	0.320719	1.24699	0	0.145528	1	3085	tags=32%, list=19%, signal=39%
KEGG_FC_GAMMA_R_MEDIATED_PHAGOCYTOSIS	KEGG_FC_GAMMA_R_MEDIATED_PHAGOCYTOSIS		85	0.505607	1.24697	0	0.14536	1	2656	tags=44%, list=17%, signal=52%
GRAHAM_NORMAL_QUIESCENT_VS_NORMAL_DIVIDING_UP	GRAHAM_NORMAL_QUIESCENT_VS_NORMAL_DIVIDING_UP		56	0.345343	1.24646	0	0.145588	1	1369	tags=18%, list=9%, signal=19%
PID_TGFBR_PATHWAY	PID_TGFBR_PATHWAY		47	0.367581	1.24477	0	0.147051	1	2881	tags=28%, list=18%, signal=34%
WP_ENVELOPE_PROTEINS_AND_THEIR_POTENTIAL_ROLES_IN_EDMD_PHYSIOPATHOLOGY	WP_ENVELOPE_PROTEINS_AND_THEIR_POTENTIAL_ROLES_IN_EDMD_PHYSIOPATHOLOGY		41	0.421427	1.24467	0	0.147277	1	4512	tags=41%, list=28%, signal=58%
REACTOME_RHO_GTPASES_ACTIVATE_IQGAPS	REACTOME_RHO_GTPASES_ACTIVATE_IQGAPS		25	0.477972	1.24345	0	0.148341	1	2526	tags=40%, list=16%, signal=48%
HERNANDEZ_MITOTIC_ARREST_BY_DOCETAXEL_1_UP	HERNANDEZ_MITOTIC_ARREST_BY_DOCETAXEL_1_UP		23	0.351431	1.24343	0	0.14817	1	2308	tags=26%, list=15%, signal=30%
VALK_AML_CLUSTER_9	VALK_AML_CLUSTER_9		30	0.304091	1.2434	0	0.148	1	4342	tags=43%, list=27%, signal=60%
STARK_PREFRONTAL_CORTEX_22Q11_DELETION_UP	STARK_PREFRONTAL_CORTEX_22Q11_DELETION_UP		167	0.31992	1.24265	0	0.14901	1	3608	tags=37%, list=23%, signal=47%
PID_AR_TF_PATHWAY	PID_AR_TF_PATHWAY		48	0.389023	1.24163	0	0.149232	1	2366	tags=29%, list=15%, signal=34%
REACTOME_HSP90_CHAPERONE_CYCLE_FOR_STEROID_HORMONE_RECEPTORS_SHR	REACTOME_HSP90_CHAPERONE_CYCLE_FOR_STEROID_HORMONE_RECEPTORS_SHR		47	0.385982	1.24152	0.333333	0.149454	1	2812	tags=34%, list=18%, signal=41%
MIKKELSEN_ES_HCP_WITH_H3K27ME3	MIKKELSEN_ES_HCP_WITH_H3K27ME3		17	0.463103	1.24143	0.5	0.150061	1	1890	tags=18%, list=12%, signal=20%
DASU_IL6_SIGNALING_SCAR_UP	DASU_IL6_SIGNALING_SCAR_UP		31	0.402759	1.24137	0	0.14989	1	2467	tags=35%, list=16%, signal=42%
REACTOME_GROWTH_HORMONE_RECEPTOR_SIGNALING	REACTOME_GROWTH_HORMONE_RECEPTOR_SIGNALING		23	0.482978	1.24099	0.333333	0.150111	1	2846	tags=39%, list=18%, signal=48%
PID_RAS_PATHWAY	PID_RAS_PATHWAY		27	0.370393	1.23992	0	0.150324	1	2226	tags=22%, list=14%, signal=26%
MCBRYAN_PUBERTAL_BREAST_6_7WK_DN	MCBRYAN_PUBERTAL_BREAST_6_7WK_DN		70	0.344907	1.2387	0.333333	0.150925	1	1586	tags=17%, list=10%, signal=19%
WP_EICOSANOID_METABOLISM_VIA_CYCLO_OXYGENASES_COX	WP_EICOSANOID_METABOLISM_VIA_CYCLO_OXYGENASES_COX		22	0.445349	1.23861	0	0.150753	1	2997	tags=32%, list=19%, signal=39%
REACTOME_NICOTINATE_METABOLISM	REACTOME_NICOTINATE_METABOLISM		26	0.360077	1.23832	0	0.150583	1	3337	tags=31%, list=21%, signal=39%
REACTOME_EPH_EPHRIN_MEDIATED_REPULSION_OF_CELLS	REACTOME_EPH_EPHRIN_MEDIATED_REPULSION_OF_CELLS		43	0.472276	1.23781	0	0.151188	1	4190	tags=51%, list=26%, signal=69%
MIYAGAWA_TARGETS_OF_EWSR1_ETS_FUSIONS_DN	MIYAGAWA_TARGETS_OF_EWSR1_ETS_FUSIONS_DN		181	0.279237	1.23657	0	0.151429	1	2261	tags=18%, list=14%, signal=21%
REACTOME_ION_HOMEOSTASIS	REACTOME_ION_HOMEOSTASIS		41	0.443609	1.23631	0	0.152034	1	2084	tags=27%, list=13%, signal=31%
GAVIN_FOXP3_TARGETS_CLUSTER_P3	GAVIN_FOXP3_TARGETS_CLUSTER_P3		136	0.270318	1.23542	0	0.153042	1	2250	tags=21%, list=14%, signal=25%
SHAFFER_IRF4_TARGETS_IN_PLASMA_CELL_VS_MATURE_B_LYMPHOCYTE	SHAFFER_IRF4_TARGETS_IN_PLASMA_CELL_VS_MATURE_B_LYMPHOCYTE		60	0.283874	1.23532	0	0.152869	1	3298	tags=32%, list=21%, signal=40%
HOFMANN_MYELODYSPLASTIC_SYNDROM_RISK_UP	HOFMANN_MYELODYSPLASTIC_SYNDROM_RISK_UP		17	0.418859	1.23529	0	0.152697	1	3068	tags=29%, list=19%, signal=36%
BIOCARTA_G2_PATHWAY	BIOCARTA_G2_PATHWAY		21	0.423559	1.23502	0	0.153678	1	2753	tags=38%, list=17%, signal=46%
BIOCARTA_PPARA_PATHWAY	BIOCARTA_PPARA_PATHWAY		41	0.400623	1.23437	0	0.153506	1	3262	tags=44%, list=21%, signal=55%
WP_TRANSCRIPTION_FACTOR_REGULATION_IN_ADIPOGENESIS	WP_TRANSCRIPTION_FACTOR_REGULATION_IN_ADIPOGENESIS		20	0.435119	1.23437	0	0.153333	1	3218	tags=30%, list=20%, signal=38%
FIGUEROA_AML_METHYLATION_CLUSTER_6_DN	FIGUEROA_AML_METHYLATION_CLUSTER_6_DN		22	0.462403	1.2342	0.333333	0.153545	1	1001	tags=23%, list=6%, signal=24%
REACTOME_NGF_STIMULATED_TRANSCRIPTION	REACTOME_NGF_STIMULATED_TRANSCRIPTION		31	0.435286	1.23362	0	0.154135	1	2914	tags=32%, list=18%, signal=39%
BOHN_PRIMARY_IMMUNODEFICIENCY_SYNDROM_DN	BOHN_PRIMARY_IMMUNODEFICIENCY_SYNDROM_DN		36	0.371486	1.23222	0	0.154724	1	2656	tags=33%, list=17%, signal=40%
HOLLEMAN_ASPARAGINASE_RESISTANCE_B_ALL_DN	HOLLEMAN_ASPARAGINASE_RESISTANCE_B_ALL_DN		15	0.477472	1.23043	0.5	0.156515	1	2328	tags=33%, list=15%, signal=39%
MARKEY_RB1_ACUTE_LOF_DN	MARKEY_RB1_ACUTE_LOF_DN		196	0.299153	1.2301	0	0.15713	1	2390	tags=24%, list=15%, signal=28%
WP_TRANSCRIPTION_COFACTORS_SKI_AND_SKIL_PROTEIN_PARTNERS	WP_TRANSCRIPTION_COFACTORS_SKI_AND_SKIL_PROTEIN_PARTNERS		15	0.468442	1.2297	0	0.157331	1	1790	tags=27%, list=11%, signal=30%
QUINTENS_EMBRYONIC_BRAIN_RESPONSE_TO_IR	QUINTENS_EMBRYONIC_BRAIN_RESPONSE_TO_IR		71	0.28869	1.22957	0	0.157156	1	2449	tags=27%, list=15%, signal=32%
WP_HEREDITARY_LEIOMYOMATOSIS_AND_RENAL_CELL_CARCINOMA_PATHWAY	WP_HEREDITARY_LEIOMYOMATOSIS_AND_RENAL_CELL_CARCINOMA_PATHWAY		16	0.403024	1.22867	0	0.159288	1	3581	tags=44%, list=23%, signal=56%
CREIGHTON_AKT1_SIGNALING_VIA_MTOR_DN	CREIGHTON_AKT1_SIGNALING_VIA_MTOR_DN		21	0.490598	1.22864	0	0.159111	1	648	tags=24%, list=4%, signal=25%
REACTOME_ACYL_CHAIN_REMODELLING_OF_PC	REACTOME_ACYL_CHAIN_REMODELLING_OF_PC		20	0.45947	1.2267	0	0.160483	1	269	tags=10%, list=2%, signal=10%
WP_IL2_SIGNALING_PATHWAY	WP_IL2_SIGNALING_PATHWAY		39	0.525473	1.22654	0	0.161063	1	2846	tags=44%, list=18%, signal=53%
SMIRNOV_RESPONSE_TO_IR_6HR_UP	SMIRNOV_RESPONSE_TO_IR_6HR_UP		144	0.214407	1.22637	0	0.161265	1	2449	tags=21%, list=15%, signal=24%
DIRMEIER_LMP1_RESPONSE_LATE_UP	DIRMEIER_LMP1_RESPONSE_LATE_UP		50	0.409681	1.22606	0	0.161087	1	1799	tags=28%, list=11%, signal=31%
HOEBEKE_LYMPHOID_STEM_CELL_UP	HOEBEKE_LYMPHOID_STEM_CELL_UP		86	0.253885	1.22569	0	0.160909	1	4454	tags=40%, list=28%, signal=55%
PID_ERBB1_INTERNALIZATION_PATHWAY	PID_ERBB1_INTERNALIZATION_PATHWAY		39	0.401558	1.22556	0	0.160731	1	1950	tags=28%, list=12%, signal=32%
REACTOME_CELL_JUNCTION_ORGANIZATION	REACTOME_CELL_JUNCTION_ORGANIZATION		62	0.40521	1.22543	0	0.160933	1	1528	tags=21%, list=10%, signal=23%
PHONG_TNF_RESPONSE_VIA_P38_COMPLETE	PHONG_TNF_RESPONSE_VIA_P38_COMPLETE		203	0.301684	1.22435	0	0.163437	1	3800	tags=34%, list=24%, signal=45%
KANG_CISPLATIN_RESISTANCE_UP	KANG_CISPLATIN_RESISTANCE_UP		18	0.466999	1.22347	0	0.164009	1	5228	tags=61%, list=33%, signal=91%
MARTORIATI_MDM4_TARGETS_NEUROEPITHELIUM_UP	MARTORIATI_MDM4_TARGETS_NEUROEPITHELIUM_UP		148	0.240928	1.22327	0	0.164206	1	2136	tags=21%, list=13%, signal=24%
SHEPARD_BMYB_MORPHOLINO_DN	SHEPARD_BMYB_MORPHOLINO_DN		159	0.223992	1.22302	0	0.164026	1	2346	tags=19%, list=15%, signal=22%
WP_AUTOPHAGY	WP_AUTOPHAGY		27	0.538187	1.22196	0	0.166124	1	2170	tags=48%, list=14%, signal=56%
MEBARKI_HCC_PROGENITOR_WNT_UP_BLOCKED_BY_FZD8CRD	MEBARKI_HCC_PROGENITOR_WNT_UP_BLOCKED_BY_FZD8CRD		95	0.355174	1.22114	0	0.166319	1	2288	tags=22%, list=14%, signal=26%
REACTOME_SENSORY_PROCESSING_OF_SOUND_BY_OUTER_HAIR_CELLS_OF_THE_COCHLEA	REACTOME_SENSORY_PROCESSING_OF_SOUND_BY_OUTER_HAIR_CELLS_OF_THE_COCHLEA		41	0.454772	1.22098	0	0.166137	1	2203	tags=24%, list=14%, signal=28%
REACTOME_EPHRIN_SIGNALING	REACTOME_EPHRIN_SIGNALING		17	0.428479	1.21889	0.25	0.167442	1	4592	tags=65%, list=29%, signal=91%
WP_CHEMOKINE_SIGNALING_PATHWAY	WP_CHEMOKINE_SIGNALING_PATHWAY		134	0.352517	1.2165	0	0.170263	1	3211	tags=37%, list=20%, signal=45%
PID_IL6_7_PATHWAY	PID_IL6_7_PATHWAY		41	0.551629	1.21639	0	0.170077	1	3749	tags=51%, list=24%, signal=67%
REACTOME_CHONDROITIN_SULFATE_DERMATAN_SULFATE_METABOLISM	REACTOME_CHONDROITIN_SULFATE_DERMATAN_SULFATE_METABOLISM		34	0.335148	1.2161	0	0.169892	1	1210	tags=15%, list=8%, signal=16%
WP_MIRNA_REGULATION_OF_PROSTATE_CANCER_SIGNALING_PATHWAYS	WP_MIRNA_REGULATION_OF_PROSTATE_CANCER_SIGNALING_PATHWAYS		32	0.420583	1.21603	0	0.169707	1	1891	tags=31%, list=12%, signal=35%
REACTOME_ESR_MEDIATED_SIGNALING	REACTOME_ESR_MEDIATED_SIGNALING		183	0.232565	1.21585	0	0.169889	1	2900	tags=26%, list=18%, signal=31%
DESERT_STEM_CELL_HEPATOCELLULAR_CARCINOMA_SUBCLASS_UP	DESERT_STEM_CELL_HEPATOCELLULAR_CARCINOMA_SUBCLASS_UP		213	0.248681	1.21547	0	0.169705	1	2807	tags=25%, list=18%, signal=30%
LEIN_NEURON_MARKERS	LEIN_NEURON_MARKERS		54	0.379769	1.21507	0	0.169521	1	2527	tags=24%, list=16%, signal=29%
PID_ERBB1_DOWNSTREAM_PATHWAY	PID_ERBB1_DOWNSTREAM_PATHWAY		92	0.363909	1.21384	0	0.169709	1	2797	tags=36%, list=18%, signal=43%
REACTOME_INTEGRIN_SIGNALING	REACTOME_INTEGRIN_SIGNALING		24	0.612343	1.21337	0	0.171034	1	2866	tags=50%, list=18%, signal=61%
PID_HIV_NEF_PATHWAY	PID_HIV_NEF_PATHWAY		34	0.383608	1.21307	0	0.17159	1	2366	tags=32%, list=15%, signal=38%
REACTOME_PURINERGIC_SIGNALING_IN_LEISHMANIASIS_INFECTION	REACTOME_PURINERGIC_SIGNALING_IN_LEISHMANIASIS_INFECTION		20	0.518107	1.21234	0.25	0.171405	1	2956	tags=45%, list=19%, signal=55%
REACTOME_SIGNALING_BY_TGF_BETA_RECEPTOR_COMPLEX	REACTOME_SIGNALING_BY_TGF_BETA_RECEPTOR_COMPLEX		67	0.31711	1.2115	0	0.17122	1	4217	tags=46%, list=27%, signal=63%
KEGG_T_CELL_RECEPTOR_SIGNALING_PATHWAY	KEGG_T_CELL_RECEPTOR_SIGNALING_PATHWAY		94	0.324389	1.20985	0	0.17397	1	2815	tags=30%, list=18%, signal=36%
KEGG_BLADDER_CANCER	KEGG_BLADDER_CANCER		40	0.491043	1.20982	0	0.173783	1	3158	tags=33%, list=20%, signal=40%
WP_PHOTODYNAMIC_THERAPYINDUCED_NFKB_SURVIVAL_SIGNALING	WP_PHOTODYNAMIC_THERAPYINDUCED_NFKB_SURVIVAL_SIGNALING		27	0.330816	1.20959	0.25	0.173965	1	3298	tags=30%, list=21%, signal=37%
REACTOME_TRANSCRIPTIONAL_REGULATION_OF_PLURIPOTENT_STEM_CELLS	REACTOME_TRANSCRIPTIONAL_REGULATION_OF_PLURIPOTENT_STEM_CELLS		21	0.341138	1.20951	0	0.173778	1	3615	tags=33%, list=23%, signal=43%
TURASHVILI_BREAST_LOBULAR_CARCINOMA_VS_DUCTAL_NORMAL_UP	TURASHVILI_BREAST_LOBULAR_CARCINOMA_VS_DUCTAL_NORMAL_UP		47	0.317017	1.20905	0	0.173592	1	3680	tags=38%, list=23%, signal=50%
WP_MATRIX_METALLOPROTEINASES	WP_MATRIX_METALLOPROTEINASES		15	0.364564	1.2086	0	0.174529	1	31	tags=7%, list=0%, signal=7%
CHEN_HOXA5_TARGETS_9HR_DN	CHEN_HOXA5_TARGETS_9HR_DN		41	0.367599	1.20848	0	0.174343	1	2767	tags=34%, list=17%, signal=41%
WP_PHOTODYNAMIC_THERAPYINDUCED_AP1_SURVIVAL_SIGNALING	WP_PHOTODYNAMIC_THERAPYINDUCED_AP1_SURVIVAL_SIGNALING		47	0.36753	1.20831	0.25	0.174523	1	3954	tags=40%, list=25%, signal=54%
HOFFMANN_PRE_BI_TO_LARGE_PRE_BII_LYMPHOCYTE_DN	HOFFMANN_PRE_BI_TO_LARGE_PRE_BII_LYMPHOCYTE_DN		64	0.279463	1.20773	0	0.174703	1	2594	tags=25%, list=16%, signal=30%
WP_IL5_SIGNALING_PATHWAY	WP_IL5_SIGNALING_PATHWAY		38	0.541728	1.20748	0	0.174517	1	2846	tags=47%, list=18%, signal=58%
DAZARD_UV_RESPONSE_CLUSTER_G24	DAZARD_UV_RESPONSE_CLUSTER_G24		17	0.533552	1.20724	0	0.174331	1	2870	tags=47%, list=18%, signal=57%
REACTOME_TRANSPORT_OF_MATURE_TRANSCRIPT_TO_CYTOPLASM	REACTOME_TRANSPORT_OF_MATURE_TRANSCRIPT_TO_CYTOPLASM		79	0.292253	1.20694	0	0.174145	1	2388	tags=24%, list=15%, signal=28%
REACTOME_RHO_GTPASES_ACTIVATE_NADPH_OXIDASES	REACTOME_RHO_GTPASES_ACTIVATE_NADPH_OXIDASES		22	0.452099	1.20686	0	0.174324	1	3595	tags=45%, list=23%, signal=59%
WP_SPLICING_FACTOR_NOVA_REGULATED_SYNAPTIC_PROTEINS	WP_SPLICING_FACTOR_NOVA_REGULATED_SYNAPTIC_PROTEINS		35	0.426987	1.20656	0	0.175597	1	1532	tags=23%, list=10%, signal=25%
REACTOME_SEALING_OF_THE_NUCLEAR_ENVELOPE_NE_BY_ESCRT_III	REACTOME_SEALING_OF_THE_NUCLEAR_ENVELOPE_NE_BY_ESCRT_III		25	0.435932	1.20588	0	0.176139	1	2566	tags=36%, list=16%, signal=43%
REACTOME_ANTIGEN_ACTIVATES_B_CELL_RECEPTOR_BCR_LEADING_TO_GENERATION_OF_SECOND_MESSENGERS	REACTOME_ANTIGEN_ACTIVATES_B_CELL_RECEPTOR_BCR_LEADING_TO_GENERATION_OF_SECOND_MESSENGERS		44	0.48027	1.20516	0	0.178144	1	2049	tags=34%, list=13%, signal=39%
REACTOME_BMAL1_CLOCK_NPAS2_ACTIVATES_CIRCADIAN_GENE_EXPRESSION	REACTOME_BMAL1_CLOCK_NPAS2_ACTIVATES_CIRCADIAN_GENE_EXPRESSION		21	0.445852	1.20491	0.333333	0.178318	1	2455	tags=38%, list=15%, signal=45%
REACTOME_GLYCOSAMINOGLYCAN_METABOLISM	REACTOME_GLYCOSAMINOGLYCAN_METABOLISM		88	0.251356	1.2039	0	0.180329	1	2630	tags=22%, list=17%, signal=26%
REACTOME_MATURATION_OF_SARS_COV_2_SPIKE_PROTEIN	REACTOME_MATURATION_OF_SARS_COV_2_SPIKE_PROTEIN		28	0.3537	1.20315	0	0.181635	1	3616	tags=43%, list=23%, signal=55%
CREIGHTON_ENDOCRINE_THERAPY_RESISTANCE_5	CREIGHTON_ENDOCRINE_THERAPY_RESISTANCE_5		408	0.245711	1.20257	0	0.181443	1	2480	tags=22%, list=16%, signal=26%
MORI_LARGE_PRE_BII_LYMPHOCYTE_DN	MORI_LARGE_PRE_BII_LYMPHOCYTE_DN		54	0.419972	1.20249	0.5	0.181252	1	3319	tags=41%, list=21%, signal=51%
YAO_TEMPORAL_RESPONSE_TO_PROGESTERONE_CLUSTER_16	YAO_TEMPORAL_RESPONSE_TO_PROGESTERONE_CLUSTER_16		56	0.307625	1.20247	0	0.181061	1	2261	tags=27%, list=14%, signal=31%
REACTOME_DARPP_32_EVENTS	REACTOME_DARPP_32_EVENTS		21	0.434506	1.20197	0	0.181942	1	4426	tags=52%, list=28%, signal=73%
HOWLIN_CITED1_TARGETS_1_DN	HOWLIN_CITED1_TARGETS_1_DN		32	0.306634	1.20122	0	0.182471	1	1144	tags=19%, list=7%, signal=20%
REACTOME_SIGNALING_BY_ERBB2_ECD_MUTANTS	REACTOME_SIGNALING_BY_ERBB2_ECD_MUTANTS		15	0.315131	1.20068	0	0.182998	1	1950	tags=20%, list=12%, signal=23%
WP_PROSTAGLANDIN_SYNTHESIS_AND_REGULATION	WP_PROSTAGLANDIN_SYNTHESIS_AND_REGULATION		32	0.352857	1.19879	0	0.18644	1	2036	tags=28%, list=13%, signal=32%
KAMIKUBO_MYELOID_CEBPA_NETWORK	KAMIKUBO_MYELOID_CEBPA_NETWORK		27	0.396827	1.19864	0.333333	0.186244	1	3371	tags=44%, list=21%, signal=56%
MORI_MATURE_B_LYMPHOCYTE_UP	MORI_MATURE_B_LYMPHOCYTE_UP		85	0.305743	1.19844	0	0.187127	1	2595	tags=26%, list=16%, signal=31%
YAGI_AML_SURVIVAL	YAGI_AML_SURVIVAL		107	0.257576	1.19727	0	0.18765	1	2737	tags=24%, list=17%, signal=29%
PID_ATM_PATHWAY	PID_ATM_PATHWAY		30	0.354455	1.19658	0	0.189615	1	2379	tags=30%, list=15%, signal=35%
LUI_THYROID_CANCER_CLUSTER_1	LUI_THYROID_CANCER_CLUSTER_1		46	0.497284	1.19539	0	0.191562	1	1802	tags=30%, list=11%, signal=34%
STARK_HYPPOCAMPUS_22Q11_DELETION_UP	STARK_HYPPOCAMPUS_22Q11_DELETION_UP		43	0.462491	1.1949	0	0.192457	1	3492	tags=47%, list=22%, signal=59%
BIOCARTA_CHEMICAL_PATHWAY	BIOCARTA_CHEMICAL_PATHWAY		17	0.405769	1.19393	0	0.192966	1	2226	tags=35%, list=14%, signal=41%
PID_FOXO_PATHWAY	PID_FOXO_PATHWAY		44	0.357397	1.19387	0	0.192765	1	3032	tags=30%, list=19%, signal=36%
WP_OVERVIEW_OF_LEUKOCYTEINTRINSIC_HIPPO_PATHWAY_FUNCTIONS	WP_OVERVIEW_OF_LEUKOCYTEINTRINSIC_HIPPO_PATHWAY_FUNCTIONS		32	0.448149	1.19346	0	0.192565	1	1335	tags=22%, list=8%, signal=24%
PID_SYNDECAN_2_PATHWAY	PID_SYNDECAN_2_PATHWAY		28	0.256947	1.19323	0	0.192715	1	2366	tags=21%, list=15%, signal=25%
REACTOME_METAL_ION_SLC_TRANSPORTERS	REACTOME_METAL_ION_SLC_TRANSPORTERS		21	0.355338	1.19292	0	0.192871	1	3564	tags=38%, list=22%, signal=49%
CHIARETTI_T_ALL_REFRACTORY_TO_THERAPY	CHIARETTI_T_ALL_REFRACTORY_TO_THERAPY		24	0.419282	1.19254	0	0.192671	1	3559	tags=33%, list=22%, signal=43%
RAO_BOUND_BY_SALL4	RAO_BOUND_BY_SALL4		174	0.343028	1.19209	0	0.19318	1	2522	tags=24%, list=16%, signal=28%
REACTOME_CTLA4_INHIBITORY_SIGNALING	REACTOME_CTLA4_INHIBITORY_SIGNALING		20	0.374617	1.19171	0	0.193335	1	4418	tags=50%, list=28%, signal=69%
RUTELLA_RESPONSE_TO_HGF_UP	RUTELLA_RESPONSE_TO_HGF_UP		376	0.270824	1.19046	0	0.193833	1	2313	tags=22%, list=15%, signal=25%
ANASTASSIOU_MULTICANCER_INVASIVENESS_SIGNATURE	ANASTASSIOU_MULTICANCER_INVASIVENESS_SIGNATURE		38	0.266929	1.1903	0	0.193633	1	2784	tags=18%, list=18%, signal=22%
SA_MMP_CYTOKINE_CONNECTION	SA_MMP_CYTOKINE_CONNECTION		15	0.574284	1.19026	0	0.193433	1	2992	tags=33%, list=19%, signal=41%
PID_ENDOTHELIN_PATHWAY	PID_ENDOTHELIN_PATHWAY		48	0.384687	1.1902	0	0.193234	1	3787	tags=50%, list=24%, signal=65%
JISON_SICKLE_CELL_DISEASE_UP	JISON_SICKLE_CELL_DISEASE_UP		168	0.264546	1.18982	0	0.193035	1	2958	tags=24%, list=19%, signal=30%
GENTILE_UV_RESPONSE_CLUSTER_D6	GENTILE_UV_RESPONSE_CLUSTER_D6		32	0.285702	1.18836	0	0.194622	1	1674	tags=16%, list=11%, signal=17%
WANG_RECURRENT_LIVER_CANCER_UP	WANG_RECURRENT_LIVER_CANCER_UP		20	0.343203	1.18759	0	0.194775	1	2969	tags=30%, list=19%, signal=37%
ULE_SPLICING_VIA_NOVA2	ULE_SPLICING_VIA_NOVA2		36	0.427926	1.18751	0.5	0.194575	1	3043	tags=39%, list=19%, signal=48%
URS_ADIPOCYTE_DIFFERENTIATION_DN	URS_ADIPOCYTE_DIFFERENTIATION_DN		26	0.469103	1.18718	0.333333	0.194726	1	3053	tags=35%, list=19%, signal=43%
XU_CREBBP_TARGETS_DN	XU_CREBBP_TARGETS_DN		38	0.402913	1.18688	0	0.194527	1	3529	tags=45%, list=22%, signal=57%
BUCKANOVICH_T_LYMPHOCYTE_HOMING_ON_TUMOR_UP	BUCKANOVICH_T_LYMPHOCYTE_HOMING_ON_TUMOR_UP		18	0.459033	1.18629	0.333333	0.194679	1	3352	tags=50%, list=21%, signal=63%
PID_PS1_PATHWAY	PID_PS1_PATHWAY		42	0.347151	1.18553	0	0.197671	1	2602	tags=29%, list=16%, signal=34%
WP_MRNA_PROCESSING	WP_MRNA_PROCESSING		120	0.265057	1.18541	0	0.197469	1	1939	tags=21%, list=12%, signal=24%
WP_HOSTPATHOGEN_INTERACTION_OF_HUMAN_CORONA_VIRUSES_INTERFERON_INDUCTION	WP_HOSTPATHOGEN_INTERACTION_OF_HUMAN_CORONA_VIRUSES_INTERFERON_INDUCTION		30	0.478576	1.18406	0	0.199386	1	3517	tags=47%, list=22%, signal=60%
PETROVA_ENDOTHELIUM_LYMPHATIC_VS_BLOOD_DN	PETROVA_ENDOTHELIUM_LYMPHATIC_VS_BLOOD_DN		143	0.281488	1.18302	0	0.200241	1	2926	tags=25%, list=18%, signal=31%
REACTOME_CARGO_CONCENTRATION_IN_THE_ER	REACTOME_CARGO_CONCENTRATION_IN_THE_ER		30	0.36908	1.18207	0	0.201799	1	4074	tags=50%, list=26%, signal=67%
WP_PKCGAMMA_CALCIUM_SIGNALING_PATHWAY_IN_ATAXIA	WP_PKCGAMMA_CALCIUM_SIGNALING_PATHWAY_IN_ATAXIA		16	0.313787	1.1806	0	0.204771	1	2266	tags=19%, list=14%, signal=22%
DARWICHE_PAPILLOMA_PROGRESSION_RISK	DARWICHE_PAPILLOMA_PROGRESSION_RISK		54	0.308428	1.17976	0	0.205624	1	3614	tags=33%, list=23%, signal=43%
PEART_HDAC_PROLIFERATION_CLUSTER_DN	PEART_HDAC_PROLIFERATION_CLUSTER_DN		62	0.290976	1.17961	0	0.206873	1	1035	tags=13%, list=7%, signal=14%
GENTILE_UV_RESPONSE_CLUSTER_D2	GENTILE_UV_RESPONSE_CLUSTER_D2		32	0.316394	1.17942	0.333333	0.206664	1	2821	tags=28%, list=18%, signal=34%
REACTOME_REGULATION_OF_PTEN_GENE_TRANSCRIPTION	REACTOME_REGULATION_OF_PTEN_GENE_TRANSCRIPTION		55	0.428375	1.17908	0.5	0.207857	1	1944	tags=31%, list=12%, signal=35%
OUYANG_PROSTATE_CANCER_MARKERS	OUYANG_PROSTATE_CANCER_MARKERS		19	0.318647	1.17819	0	0.2094	1	3537	tags=37%, list=22%, signal=47%
HARRIS_HYPOXIA	HARRIS_HYPOXIA		69	0.337006	1.17793	0	0.209534	1	2533	tags=23%, list=16%, signal=27%
BIOCARTA_DEATH_PATHWAY	BIOCARTA_DEATH_PATHWAY		28	0.368825	1.17737	0.5	0.210003	1	2337	tags=32%, list=15%, signal=38%
CHEN_LVAD_SUPPORT_OF_FAILING_HEART_DN	CHEN_LVAD_SUPPORT_OF_FAILING_HEART_DN		28	0.314864	1.17696	0	0.210505	1	3479	tags=39%, list=22%, signal=50%
REACTOME_DOWNSTREAM_SIGNALING_OF_ACTIVATED_FGFR2	REACTOME_DOWNSTREAM_SIGNALING_OF_ACTIVATED_FGFR2		17	0.337208	1.17642	0	0.211317	1	2453	tags=24%, list=15%, signal=28%
MADAN_DPPA4_TARGETS	MADAN_DPPA4_TARGETS		32	0.342463	1.17611	0	0.21216	1	1567	tags=16%, list=10%, signal=17%
WELCSH_BRCA1_TARGETS_DN	WELCSH_BRCA1_TARGETS_DN		131	0.291377	1.17531	0	0.212631	1	3048	tags=29%, list=19%, signal=36%
REACTOME_ASSEMBLY_AND_CELL_SURFACE_PRESENTATION_OF_NMDA_RECEPTORS	REACTOME_ASSEMBLY_AND_CELL_SURFACE_PRESENTATION_OF_NMDA_RECEPTORS		34	0.412982	1.17498	0	0.213122	1	3000	tags=24%, list=19%, signal=29%
IZADPANAH_STEM_CELL_ADIPOSE_VS_BONE_DN	IZADPANAH_STEM_CELL_ADIPOSE_VS_BONE_DN		80	0.264671	1.17477	0	0.213246	1	3668	tags=30%, list=23%, signal=39%
REACTOME_KERATAN_SULFATE_KERATIN_METABOLISM	REACTOME_KERATAN_SULFATE_KERATIN_METABOLISM		25	0.414285	1.17448	0	0.213721	1	2325	tags=24%, list=15%, signal=28%
LIN_SILENCED_BY_TUMOR_MICROENVIRONMENT	LIN_SILENCED_BY_TUMOR_MICROENVIRONMENT		75	0.32092	1.17404	0	0.214532	1	4054	tags=33%, list=26%, signal=45%
KASLER_HDAC7_TARGETS_1_UP	KASLER_HDAC7_TARGETS_1_UP		172	0.251632	1.17354	0	0.215344	1	2870	tags=30%, list=18%, signal=36%
MCBRYAN_PUBERTAL_BREAST_3_4WK_DN	MCBRYAN_PUBERTAL_BREAST_3_4WK_DN		29	0.385826	1.1733	0.5	0.216194	1	2870	tags=34%, list=18%, signal=42%
TARTE_PLASMA_CELL_VS_PLASMABLAST_UP	TARTE_PLASMA_CELL_VS_PLASMABLAST_UP		305	0.242892	1.17322	0	0.216321	1	3276	tags=27%, list=21%, signal=33%
WANG_LSD1_TARGETS_DN	WANG_LSD1_TARGETS_DN		24	0.500766	1.17289	0	0.216805	1	2914	tags=38%, list=18%, signal=46%
TAVOR_CEBPA_TARGETS_UP	TAVOR_CEBPA_TARGETS_UP		41	0.303588	1.17264	0.333333	0.216931	1	3473	tags=32%, list=22%, signal=40%
DITTMER_PTHLH_TARGETS_DN	DITTMER_PTHLH_TARGETS_DN		60	0.280633	1.17202	0	0.217737	1	2821	tags=28%, list=18%, signal=34%
VALK_AML_CLUSTER_6	VALK_AML_CLUSTER_6		27	0.336972	1.17178	0.5	0.218191	1	1515	tags=19%, list=10%, signal=20%
REACTOME_VITAMIN_B5_PANTOTHENATE_METABOLISM	REACTOME_VITAMIN_B5_PANTOTHENATE_METABOLISM		16	0.387175	1.17156	0	0.218657	1	1406	tags=19%, list=9%, signal=21%
LUI_THYROID_CANCER_CLUSTER_2	LUI_THYROID_CANCER_CLUSTER_2		36	0.337699	1.17134	0	0.218781	1	3788	tags=44%, list=24%, signal=58%
REACTOME_FORMATION_OF_SENESCENCE_ASSOCIATED_HETEROCHROMATIN_FOCI_SAHF	REACTOME_FORMATION_OF_SENESCENCE_ASSOCIATED_HETEROCHROMATIN_FOCI_SAHF		17	0.57987	1.1713	0.333333	0.218905	1	902	tags=29%, list=6%, signal=31%
KEGG_APOPTOSIS	KEGG_APOPTOSIS		76	0.351806	1.16965	0	0.219702	1	3749	tags=41%, list=24%, signal=53%
REACTOME_SIGNALING_BY_ERBB2	REACTOME_SIGNALING_BY_ERBB2		41	0.287509	1.16878	0	0.220525	1	2448	tags=27%, list=15%, signal=32%
GROSS_HYPOXIA_VIA_ELK3_DN	GROSS_HYPOXIA_VIA_ELK3_DN		129	0.292648	1.16744	0	0.221678	1	3552	tags=35%, list=22%, signal=45%
KIM_BIPOLAR_DISORDER_OLIGODENDROCYTE_DENSITY_CORR_DN	KIM_BIPOLAR_DISORDER_OLIGODENDROCYTE_DENSITY_CORR_DN		55	0.342776	1.16645	0	0.223839	1	4863	tags=42%, list=31%, signal=60%
BIOCARTA_NFKB_PATHWAY	BIOCARTA_NFKB_PATHWAY		17	0.496764	1.16613	0.5	0.223619	1	3824	tags=53%, list=24%, signal=70%
WP_P53_TRANSCRIPTIONAL_GENE_NETWORK	WP_P53_TRANSCRIPTIONAL_GENE_NETWORK		59	0.246295	1.16473	0	0.227182	1	1856	tags=15%, list=12%, signal=17%
KEGG_AUTOIMMUNE_THYROID_DISEASE	KEGG_AUTOIMMUNE_THYROID_DISEASE		37	0.375239	1.16456	0.333333	0.227627	1	1883	tags=16%, list=12%, signal=18%
RAMALHO_STEMNESS_DN	RAMALHO_STEMNESS_DN		63	0.359377	1.1642	0	0.228774	1	2244	tags=27%, list=14%, signal=31%
MAGRANGEAS_MULTIPLE_MYELOMA_IGG_VS_IGA_DN	MAGRANGEAS_MULTIPLE_MYELOMA_IGG_VS_IGA_DN		23	0.451129	1.16363	0	0.229266	1	1877	tags=30%, list=12%, signal=34%
GARGALOVIC_RESPONSE_TO_OXIDIZED_PHOSPHOLIPIDS_YELLOW_UP	GARGALOVIC_RESPONSE_TO_OXIDIZED_PHOSPHOLIPIDS_YELLOW_UP		28	0.283289	1.1627	0	0.231069	1	2674	tags=29%, list=17%, signal=34%
REACTOME_ANTIGEN_PRESENTATION_FOLDING_ASSEMBLY_AND_PEPTIDE_LOADING_OF_CLASS_I_MHC	REACTOME_ANTIGEN_PRESENTATION_FOLDING_ASSEMBLY_AND_PEPTIDE_LOADING_OF_CLASS_I_MHC		25	0.308439	1.16215	0	0.231849	1	1883	tags=20%, list=12%, signal=23%
LEE_LIVER_CANCER_E2F1_UP	LEE_LIVER_CANCER_E2F1_UP		49	0.287368	1.16191	0.5	0.231622	1	2961	tags=27%, list=19%, signal=33%
TONKS_TARGETS_OF_RUNX1_RUNX1T1_FUSION_ERYTHROCYTE_UP	TONKS_TARGETS_OF_RUNX1_RUNX1T1_FUSION_ERYTHROCYTE_UP		132	0.303989	1.16168	0	0.232066	1	3018	tags=25%, list=19%, signal=31%
WP_PPAR_SIGNALING_PATHWAY	WP_PPAR_SIGNALING_PATHWAY		44	0.345932	1.16081	0.5	0.232845	1	2637	tags=27%, list=17%, signal=33%
REACTOME_REGULATION_OF_TP53_ACTIVITY	REACTOME_REGULATION_OF_TP53_ACTIVITY		142	0.274387	1.16049	0	0.233303	1	1896	tags=20%, list=12%, signal=22%
JAEGER_METASTASIS_DN	JAEGER_METASTASIS_DN		183	0.300421	1.1604	0	0.233075	1	2517	tags=18%, list=16%, signal=21%
ABBUD_LIF_SIGNALING_1_DN	ABBUD_LIF_SIGNALING_1_DN		22	0.382293	1.16004	0	0.233177	1	1494	tags=18%, list=9%, signal=20%
FIGUEROA_AML_METHYLATION_CLUSTER_7_UP	FIGUEROA_AML_METHYLATION_CLUSTER_7_UP		103	0.288067	1.15919	0	0.235658	1	3073	tags=28%, list=19%, signal=35%
BACOLOD_RESISTANCE_TO_ALKYLATING_AGENTS_DN	BACOLOD_RESISTANCE_TO_ALKYLATING_AGENTS_DN		43	0.409443	1.15905	0	0.236091	1	1629	tags=26%, list=10%, signal=28%
KYNG_ENVIRONMENTAL_STRESS_RESPONSE_NOT_BY_4NQO_IN_WS	KYNG_ENVIRONMENTAL_STRESS_RESPONSE_NOT_BY_4NQO_IN_WS		33	0.322692	1.15832	0	0.236883	1	1617	tags=18%, list=10%, signal=20%
REACTOME_SIGNALING_BY_FLT3_FUSION_PROTEINS	REACTOME_SIGNALING_BY_FLT3_FUSION_PROTEINS		17	0.39959	1.15804	0	0.23734	1	4512	tags=59%, list=28%, signal=82%
BERENJENO_TRANSFORMED_BY_RHOA_DN	BERENJENO_TRANSFORMED_BY_RHOA_DN		330	0.276801	1.15743	0	0.237443	1	2327	tags=21%, list=15%, signal=24%
BRACHAT_RESPONSE_TO_CAMPTOTHECIN_UP	BRACHAT_RESPONSE_TO_CAMPTOTHECIN_UP		21	0.456387	1.15689	0	0.238206	1	2404	tags=38%, list=15%, signal=45%
RUTELLA_RESPONSE_TO_HGF_DN	RUTELLA_RESPONSE_TO_HGF_DN		220	0.259646	1.15619	0	0.239313	1	3252	tags=31%, list=21%, signal=39%
YAMASHITA_METHYLATED_IN_PROSTATE_CANCER	YAMASHITA_METHYLATED_IN_PROSTATE_CANCER		39	0.324848	1.15549	0.5	0.240077	1	3612	tags=26%, list=23%, signal=33%
VERHAAK_GLIOBLASTOMA_CLASSICAL	VERHAAK_GLIOBLASTOMA_CLASSICAL		130	0.294812	1.15479	0	0.240508	1	3387	tags=29%, list=21%, signal=37%
REACTOME_ACTIVATION_OF_NMDA_RECEPTORS_AND_POSTSYNAPTIC_EVENTS	REACTOME_ACTIVATION_OF_NMDA_RECEPTORS_AND_POSTSYNAPTIC_EVENTS		75	0.415828	1.15339	0	0.243261	1	3595	tags=37%, list=23%, signal=48%
OSWALD_HEMATOPOIETIC_STEM_CELL_IN_COLLAGEN_GEL_UP	OSWALD_HEMATOPOIETIC_STEM_CELL_IN_COLLAGEN_GEL_UP		200	0.260667	1.15329	0	0.243026	1	3316	tags=29%, list=21%, signal=36%
TAKEDA_TARGETS_OF_NUP98_HOXA9_FUSION_6HR_DN	TAKEDA_TARGETS_OF_NUP98_HOXA9_FUSION_6HR_DN		38	0.439763	1.15317	0.25	0.243143	1	1768	tags=29%, list=11%, signal=33%
BIOCARTA_HER2_PATHWAY	BIOCARTA_HER2_PATHWAY		19	0.496195	1.15302	0.25	0.243893	1	3158	tags=42%, list=20%, signal=53%
NABA_SECRETED_FACTORS	NABA_SECRETED_FACTORS		203	0.277778	1.15221	0	0.245014	1	3011	tags=17%, list=19%, signal=21%
REACTOME_ASSEMBLY_OF_COLLAGEN_FIBRILS_AND_OTHER_MULTIMERIC_STRUCTURES	REACTOME_ASSEMBLY_OF_COLLAGEN_FIBRILS_AND_OTHER_MULTIMERIC_STRUCTURES		38	0.30929	1.1506	0.5	0.247822	1	3220	tags=29%, list=20%, signal=36%
VANTVEER_BREAST_CANCER_POOR_PROGNOSIS	VANTVEER_BREAST_CANCER_POOR_PROGNOSIS		45	0.241605	1.15049	0	0.247908	1	2454	tags=22%, list=15%, signal=26%
REACTOME_ACTIVATION_OF_BH3_ONLY_PROTEINS	REACTOME_ACTIVATION_OF_BH3_ONLY_PROTEINS		28	0.339357	1.15036	0	0.248672	1	2815	tags=36%, list=18%, signal=43%
REACTOME_NUCLEOTIDE_BINDING_DOMAIN_LEUCINE_RICH_REPEAT_CONTAINING_RECEPTOR_NLR_SIGNALING_PATHWAYS	REACTOME_NUCLEOTIDE_BINDING_DOMAIN_LEUCINE_RICH_REPEAT_CONTAINING_RECEPTOR_NLR_SIGNALING_PATHWAYS		50	0.297009	1.15004	0.5	0.249435	1	3824	tags=38%, list=24%, signal=50%
WP_PROXIMAL_TUBULE_TRANSPORT	WP_PROXIMAL_TUBULE_TRANSPORT		39	0.484536	1.14952	0	0.249854	1	1269	tags=18%, list=8%, signal=19%
CLIMENT_BREAST_CANCER_COPY_NUMBER_UP	CLIMENT_BREAST_CANCER_COPY_NUMBER_UP		19	0.457357	1.14949	0	0.249615	1	2870	tags=32%, list=18%, signal=39%
BIOCARTA_41BB_PATHWAY	BIOCARTA_41BB_PATHWAY		16	0.407681	1.14914	0.333333	0.250703	1	2366	tags=44%, list=15%, signal=51%
PID_SYNDECAN_4_PATHWAY	PID_SYNDECAN_4_PATHWAY		27	0.446086	1.14903	0	0.250464	1	1308	tags=19%, list=8%, signal=20%
WOTTON_RUNX_TARGETS_UP	WOTTON_RUNX_TARGETS_UP		18	0.567682	1.14787	0	0.252533	1	1554	tags=28%, list=10%, signal=31%
WP_SENESCENCE_AND_AUTOPHAGY_IN_CANCER	WP_SENESCENCE_AND_AUTOPHAGY_IN_CANCER		94	0.364679	1.14777	0	0.25264	1	3579	tags=33%, list=23%, signal=42%
PID_MYC_REPRESS_PATHWAY	PID_MYC_REPRESS_PATHWAY		54	0.397184	1.1474	0	0.253372	1	3537	tags=37%, list=22%, signal=48%
CERVERA_SDHB_TARGETS_2	CERVERA_SDHB_TARGETS_2		85	0.284573	1.1474	0	0.253132	1	3460	tags=27%, list=22%, signal=34%
WP_PI3KAKT_SIGNALING_PATHWAY	WP_PI3KAKT_SIGNALING_PATHWAY		252	0.299661	1.14667	0	0.253867	1	2815	tags=25%, list=18%, signal=30%
PID_INTEGRIN_CS_PATHWAY	PID_INTEGRIN_CS_PATHWAY		22	0.510174	1.14378	0	0.262158	1	1377	tags=45%, list=9%, signal=50%
DOUGLAS_BMI1_TARGETS_DN	DOUGLAS_BMI1_TARGETS_DN		274	0.247706	1.1432	0	0.262904	1	3166	tags=27%, list=20%, signal=33%
REACTOME_MAPK_FAMILY_SIGNALING_CASCADES	REACTOME_MAPK_FAMILY_SIGNALING_CASCADES		260	0.290044	1.14166	0	0.267622	1	3000	tags=27%, list=19%, signal=33%
BIOCARTA_CHREBP_PATHWAY	BIOCARTA_CHREBP_PATHWAY		15	0.356387	1.14149	0	0.268013	1	4561	tags=60%, list=29%, signal=84%
REACTOME_RHO_GTPASE_EFFECTORS	REACTOME_RHO_GTPASE_EFFECTORS		274	0.242323	1.1414	0	0.267759	1	2679	tags=25%, list=17%, signal=29%
ZHAN_LATE_DIFFERENTIATION_GENES_UP	ZHAN_LATE_DIFFERENTIATION_GENES_UP		28	0.351812	1.14125	0	0.267825	1	2256	tags=32%, list=14%, signal=37%
STEIN_ESRRA_TARGETS_DN	STEIN_ESRRA_TARGETS_DN		98	0.279028	1.14069	0	0.267896	1	3519	tags=34%, list=22%, signal=43%
MOREIRA_RESPONSE_TO_TSA_UP	MOREIRA_RESPONSE_TO_TSA_UP		25	0.439519	1.14065	0	0.267644	1	1104	tags=24%, list=7%, signal=26%
KENNY_CTNNB1_TARGETS_UP	KENNY_CTNNB1_TARGETS_UP		45	0.28797	1.14064	0.5	0.267714	1	3601	tags=31%, list=23%, signal=40%
WP_INTERFERON_TYPE_I_SIGNALING_PATHWAYS	WP_INTERFERON_TYPE_I_SIGNALING_PATHWAYS		52	0.479509	1.14034	0	0.268465	1	2844	tags=48%, list=18%, signal=58%
RORIE_TARGETS_OF_EWSR1_FLI1_FUSION_DN	RORIE_TARGETS_OF_EWSR1_FLI1_FUSION_DN		16	0.473961	1.13995	0	0.268212	1	3320	tags=25%, list=21%, signal=32%
CHARAFE_BREAST_CANCER_LUMINAL_VS_BASAL_DN	CHARAFE_BREAST_CANCER_LUMINAL_VS_BASAL_DN		373	0.270494	1.13922	0	0.269585	1	2961	tags=23%, list=19%, signal=28%
BIOCARTA_ARAP_PATHWAY	BIOCARTA_ARAP_PATHWAY		17	0.598456	1.13903	0	0.269969	1	3914	tags=65%, list=25%, signal=86%
SHI_SPARC_TARGETS_UP	SHI_SPARC_TARGETS_UP		19	0.408996	1.13893	0	0.270058	1	2558	tags=37%, list=16%, signal=44%
PID_INSULIN_PATHWAY	PID_INSULIN_PATHWAY		39	0.33696	1.13871	0	0.270448	1	1950	tags=26%, list=12%, signal=29%
HUMMEL_BURKITTS_LYMPHOMA_UP	HUMMEL_BURKITTS_LYMPHOMA_UP		35	0.282968	1.1386	0	0.270511	1	3973	tags=49%, list=25%, signal=65%
SWEET_LUNG_CANCER_KRAS_DN	SWEET_LUNG_CANCER_KRAS_DN		312	0.25765	1.13762	0	0.27124	1	2701	tags=21%, list=17%, signal=25%
MANNE_COVID19_ICU_VS_HEALTHY_DONOR_PLATELETS_DN	MANNE_COVID19_ICU_VS_HEALTHY_DONOR_PLATELETS_DN		114	0.250124	1.13694	0	0.273628	1	1222	tags=12%, list=8%, signal=13%
WP_MAPK_CASCADE	WP_MAPK_CASCADE		29	0.535915	1.13665	0	0.273372	1	3467	tags=41%, list=22%, signal=53%
LIU_TARGETS_OF_VMYB_VS_CMYB_DN	LIU_TARGETS_OF_VMYB_VS_CMYB_DN		37	0.281462	1.13648	0	0.273118	1	3414	tags=30%, list=22%, signal=38%
REACTOME_GASTRIN_CREB_SIGNALLING_PATHWAY_VIA_PKC_AND_MAPK	REACTOME_GASTRIN_CREB_SIGNALLING_PATHWAY_VIA_PKC_AND_MAPK		17	0.376627	1.13558	0	0.273841	1	4772	tags=47%, list=30%, signal=67%
HINATA_NFKB_TARGETS_KERATINOCYTE_DN	HINATA_NFKB_TARGETS_KERATINOCYTE_DN		15	0.560508	1.13487	0	0.273925	1	2262	tags=33%, list=14%, signal=39%
NABA_CORE_MATRISOME	NABA_CORE_MATRISOME		177	0.254635	1.13411	0	0.276228	1	1924	tags=15%, list=12%, signal=17%
MATZUK_MALE_REPRODUCTION_SERTOLI	MATZUK_MALE_REPRODUCTION_SERTOLI		19	0.374913	1.13402	0	0.276291	1	672	tags=11%, list=4%, signal=11%
REACTOME_IRON_UPTAKE_AND_TRANSPORT	REACTOME_IRON_UPTAKE_AND_TRANSPORT		48	0.312521	1.13376	0	0.27667	1	4130	tags=42%, list=26%, signal=56%
PID_ILK_PATHWAY	PID_ILK_PATHWAY		43	0.349355	1.13273	0	0.278994	1	2797	tags=33%, list=18%, signal=39%
GHANDHI_DIRECT_IRRADIATION_DN	GHANDHI_DIRECT_IRRADIATION_DN		29	0.327601	1.13272	0	0.279054	1	245	tags=7%, list=2%, signal=7%
CHARAFE_BREAST_CANCER_LUMINAL_VS_BASAL_UP	CHARAFE_BREAST_CANCER_LUMINAL_VS_BASAL_UP		319	0.267994	1.13138	0	0.282332	1	3032	tags=29%, list=19%, signal=35%
REACTOME_SURFACTANT_METABOLISM	REACTOME_SURFACTANT_METABOLISM		22	0.423928	1.13084	0	0.282408	1	4808	tags=64%, list=30%, signal=91%
PID_NOTCH_PATHWAY	PID_NOTCH_PATHWAY		47	0.340537	1.13076	0	0.282147	1	3537	tags=36%, list=22%, signal=46%
BROWNE_HCMV_INFECTION_1HR_UP	BROWNE_HCMV_INFECTION_1HR_UP		34	0.328223	1.13058	0	0.281887	1	2367	tags=18%, list=15%, signal=21%
REACTOME_INTRA_GOLGI_TRAFFIC	REACTOME_INTRA_GOLGI_TRAFFIC		41	0.38258	1.12851	0	0.287673	1	3031	tags=39%, list=19%, signal=48%
CROMER_METASTASIS_DN	CROMER_METASTASIS_DN		64	0.389105	1.12839	0	0.28835	1	2573	tags=28%, list=16%, signal=33%
WP_PHYSIOLOGICAL_AND_PATHOLOGICAL_HYPERTROPHY_OF_THE_HEART	WP_PHYSIOLOGICAL_AND_PATHOLOGICAL_HYPERTROPHY_OF_THE_HEART		21	0.464486	1.12761	0.333333	0.29091	1	3729	tags=62%, list=24%, signal=81%
DAZARD_RESPONSE_TO_UV_SCC_DN	DAZARD_RESPONSE_TO_UV_SCC_DN		108	0.307652	1.12751	0	0.290953	1	3695	tags=33%, list=23%, signal=43%
KEGG_PROGESTERONE_MEDIATED_OOCYTE_MATURATION	KEGG_PROGESTERONE_MEDIATED_OOCYTE_MATURATION		67	0.272462	1.12739	0	0.291001	1	2508	tags=30%, list=16%, signal=35%
REACTOME_RND1_GTPASE_CYCLE	REACTOME_RND1_GTPASE_CYCLE		34	0.387038	1.12731	0.5	0.291353	1	1950	tags=24%, list=12%, signal=27%
POOLA_INVASIVE_BREAST_CANCER_DN	POOLA_INVASIVE_BREAST_CANCER_DN		98	0.306201	1.12711	0	0.291729	1	3743	tags=28%, list=24%, signal=36%
PID_ECADHERIN_STABILIZATION_PATHWAY	PID_ECADHERIN_STABILIZATION_PATHWAY		35	0.314877	1.12705	0	0.291462	1	1798	tags=26%, list=11%, signal=29%
VANDESLUIS_COMMD1_TARGETS_GROUP_3_UP	VANDESLUIS_COMMD1_TARGETS_GROUP_3_UP		62	0.390981	1.12611	0	0.293738	1	4136	tags=34%, list=26%, signal=46%
WP_FRAGILE_X_SYNDROME	WP_FRAGILE_X_SYNDROME		102	0.354426	1.12601	0	0.29347	1	1955	tags=24%, list=12%, signal=27%
WP_LNCRNA_INVOLVEMENT_IN_CANONICAL_WNT_SIGNALING_AND_COLORECTAL_CANCER	WP_LNCRNA_INVOLVEMENT_IN_CANONICAL_WNT_SIGNALING_AND_COLORECTAL_CANCER		69	0.245233	1.12539	0	0.295077	1	3332	tags=28%, list=21%, signal=35%
PID_WNT_SIGNALING_PATHWAY	PID_WNT_SIGNALING_PATHWAY		17	0.295578	1.12464	0	0.295122	1	4326	tags=29%, list=27%, signal=40%
WP_EPITHELIAL_TO_MESENCHYMAL_TRANSITION_IN_COLORECTAL_CANCER	WP_EPITHELIAL_TO_MESENCHYMAL_TRANSITION_IN_COLORECTAL_CANCER		114	0.280183	1.12456	0.333333	0.295165	1	3275	tags=30%, list=21%, signal=37%
XIE_ST_HSC_S1PR3_OE_DN	XIE_ST_HSC_S1PR3_OE_DN		19	0.427266	1.12349	0.5	0.297448	1	4336	tags=53%, list=27%, signal=72%
PECE_MAMMARY_STEM_CELL_DN	PECE_MAMMARY_STEM_CELL_DN		131	0.328747	1.12274	0	0.299046	1	3539	tags=40%, list=22%, signal=52%
YAN_ESCAPE_FROM_ANOIKIS	YAN_ESCAPE_FROM_ANOIKIS		17	0.435914	1.12241	0.5	0.299397	1	2561	tags=29%, list=16%, signal=35%
RUIZ_TNC_TARGETS_UP	RUIZ_TNC_TARGETS_UP		131	0.306964	1.12195	0	0.300053	1	2919	tags=25%, list=18%, signal=31%
PID_S1P_S1P1_PATHWAY	PID_S1P_S1P1_PATHWAY		16	0.504974	1.12184	0.333333	0.299781	1	2266	tags=38%, list=14%, signal=44%
BIOCARTA_TFF_PATHWAY	BIOCARTA_TFF_PATHWAY		22	0.445084	1.12064	0.333333	0.302012	1	1950	tags=27%, list=12%, signal=31%
HE_PTEN_TARGETS_UP	HE_PTEN_TARGETS_UP		15	0.383415	1.12001	0.666667	0.304277	1	3873	tags=40%, list=24%, signal=53%
CHIARADONNA_NEOPLASTIC_TRANSFORMATION_KRAS_DN	CHIARADONNA_NEOPLASTIC_TRANSFORMATION_KRAS_DN		111	0.361126	1.1193	0.5	0.304332	1	2963	tags=33%, list=19%, signal=41%
REACTOME_SIGNALING_BY_PDGFR_IN_DISEASE	REACTOME_SIGNALING_BY_PDGFR_IN_DISEASE		18	0.416303	1.11883	0	0.304695	1	4512	tags=56%, list=28%, signal=78%
SHEDDEN_LUNG_CANCER_GOOD_SURVIVAL_A12	SHEDDEN_LUNG_CANCER_GOOD_SURVIVAL_A12		241	0.253224	1.11813	0	0.305648	1	3372	tags=27%, list=21%, signal=33%
BONOME_OVARIAN_CANCER_POOR_SURVIVAL_DN	BONOME_OVARIAN_CANCER_POOR_SURVIVAL_DN		21	0.350114	1.11765	0.333333	0.306006	1	3456	tags=38%, list=22%, signal=49%
REACTOME_RHOF_GTPASE_CYCLE	REACTOME_RHOF_GTPASE_CYCLE		38	0.394282	1.11747	0.5	0.306656	1	2262	tags=34%, list=14%, signal=40%
WP_ENDOTHELIN_PATHWAYS	WP_ENDOTHELIN_PATHWAYS		23	0.408663	1.11741	0.333333	0.30638	1	2130	tags=35%, list=13%, signal=40%
SANSOM_APC_TARGETS_UP	SANSOM_APC_TARGETS_UP		108	0.298616	1.117	0	0.307359	1	3876	tags=30%, list=24%, signal=39%
SHIN_B_CELL_LYMPHOMA_CLUSTER_2	SHIN_B_CELL_LYMPHOMA_CLUSTER_2		23	0.336053	1.11603	0	0.308619	1	1870	tags=26%, list=12%, signal=30%
KOBAYASHI_EGFR_SIGNALING_24HR_UP	KOBAYASHI_EGFR_SIGNALING_24HR_UP		82	0.272225	1.11583	0	0.308342	1	2328	tags=24%, list=15%, signal=28%
GRADE_COLON_VS_RECTAL_CANCER_DN	GRADE_COLON_VS_RECTAL_CANCER_DN		46	0.315902	1.11542	0.333333	0.309309	1	1382	tags=13%, list=9%, signal=14%
WP_CONSTITUTIVE_ANDROSTANE_RECEPTOR_PATHWAY	WP_CONSTITUTIVE_ANDROSTANE_RECEPTOR_PATHWAY		19	0.454889	1.11526	0	0.309031	1	2018	tags=32%, list=13%, signal=36%
ROYLANCE_BREAST_CANCER_16Q_COPY_NUMBER_DN	ROYLANCE_BREAST_CANCER_16Q_COPY_NUMBER_DN		15	0.444274	1.11459	0.5	0.309999	1	1478	tags=27%, list=9%, signal=29%
WP_IL1_AND_MEGAKARYOCYTES_IN_OBESITY	WP_IL1_AND_MEGAKARYOCYTES_IN_OBESITY		23	0.321102	1.11459	0	0.309721	1	4612	tags=48%, list=29%, signal=67%
VERNOCHET_ADIPOGENESIS	VERNOCHET_ADIPOGENESIS		15	0.425098	1.11407	0	0.30975	1	4845	tags=53%, list=31%, signal=77%
WP_FOLLICLE_STIMULATING_HORMONE_FSH_SIGNALING_PATHWAY	WP_FOLLICLE_STIMULATING_HORMONE_FSH_SIGNALING_PATHWAY		22	0.445876	1.11254	0.333333	0.31224	1	3524	tags=55%, list=22%, signal=70%
WANG_NFKB_TARGETS	WANG_NFKB_TARGETS		17	0.356924	1.11226	0	0.312569	1	544	tags=12%, list=3%, signal=12%
PID_TRKR_PATHWAY	PID_TRKR_PATHWAY		53	0.364843	1.11222	0.5	0.31229	1	2868	tags=30%, list=18%, signal=37%
WP_SPINAL_CORD_INJURY	WP_SPINAL_CORD_INJURY		97	0.268968	1.11215	0	0.312011	1	3595	tags=32%, list=23%, signal=41%
AZARE_NEOPLASTIC_TRANSFORMATION_BY_STAT3_UP	AZARE_NEOPLASTIC_TRANSFORMATION_BY_STAT3_UP		103	0.304115	1.11091	0	0.314163	1	2758	tags=22%, list=17%, signal=27%
QI_HYPOXIA	QI_HYPOXIA		111	0.24927	1.1094	0	0.31756	1	2097	tags=22%, list=13%, signal=25%
BIOCARTA_AKT_PATHWAY	BIOCARTA_AKT_PATHWAY		20	0.54538	1.10804	0	0.320657	1	2016	tags=50%, list=13%, signal=57%
KYNG_NORMAL_AGING_DN	KYNG_NORMAL_AGING_DN		17	0.370791	1.10797	0.333333	0.320372	1	3366	tags=29%, list=21%, signal=37%
CHIARADONNA_NEOPLASTIC_TRANSFORMATION_CDC25_DN	CHIARADONNA_NEOPLASTIC_TRANSFORMATION_CDC25_DN		133	0.269082	1.10593	0	0.327192	1	2333	tags=23%, list=15%, signal=27%
SHAFFER_IRF4_TARGETS_IN_ACTIVATED_B_LYMPHOCYTE	SHAFFER_IRF4_TARGETS_IN_ACTIVATED_B_LYMPHOCYTE		73	0.332812	1.10589	0	0.326901	1	1960	tags=23%, list=12%, signal=26%
WATANABE_COLON_CANCER_MSI_VS_MSS_UP	WATANABE_COLON_CANCER_MSI_VS_MSS_UP		23	0.349014	1.10589	0	0.326612	1	1092	tags=13%, list=7%, signal=14%
MIDORIKAWA_AMPLIFIED_IN_LIVER_CANCER	MIDORIKAWA_AMPLIFIED_IN_LIVER_CANCER		40	0.3381	1.10584	0	0.326645	1	3363	tags=35%, list=21%, signal=44%
FOSTER_KDM1A_TARGETS_UP	FOSTER_KDM1A_TARGETS_UP		169	0.309092	1.1048	0	0.329727	1	2429	tags=20%, list=15%, signal=23%
SABATES_COLORECTAL_ADENOMA_UP	SABATES_COLORECTAL_ADENOMA_UP		96	0.342813	1.1046	0	0.330037	1	2714	tags=19%, list=17%, signal=22%
QI_PLASMACYTOMA_UP	QI_PLASMACYTOMA_UP		221	0.235492	1.10446	0	0.330049	1	3069	tags=24%, list=19%, signal=30%
REACTOME_SENSORY_PERCEPTION	REACTOME_SENSORY_PERCEPTION		178	0.23074	1.10376	0	0.331914	1	2300	tags=17%, list=15%, signal=19%
BIOCARTA_RAS_PATHWAY	BIOCARTA_RAS_PATHWAY		19	0.429746	1.10354	0.5	0.331923	1	3158	tags=58%, list=20%, signal=72%
NAKAMURA_METASTASIS_MODEL_UP	NAKAMURA_METASTASIS_MODEL_UP		33	0.346813	1.10328	0.5	0.331951	1	3165	tags=33%, list=20%, signal=42%
DOANE_RESPONSE_TO_ANDROGEN_UP	DOANE_RESPONSE_TO_ANDROGEN_UP		151	0.26515	1.1025	0	0.334079	1	3853	tags=35%, list=24%, signal=46%
WP_PLATELETMEDIATED_INTERACTIONS_WITH_VASCULAR_AND_CIRCULATING_CELLS	WP_PLATELETMEDIATED_INTERACTIONS_WITH_VASCULAR_AND_CIRCULATING_CELLS		15	0.517308	1.10237	0.5	0.334383	1	4477	tags=53%, list=28%, signal=74%
MARKEY_RB1_CHRONIC_LOF_UP	MARKEY_RB1_CHRONIC_LOF_UP		86	0.236426	1.10226	0	0.33439	1	2173	tags=21%, list=14%, signal=24%
SANSOM_APC_MYC_TARGETS	SANSOM_APC_MYC_TARGETS		216	0.269247	1.10123	0	0.336558	1	1975	tags=19%, list=12%, signal=21%
MARCINIAK_ER_STRESS_RESPONSE_VIA_CHOP	MARCINIAK_ER_STRESS_RESPONSE_VIA_CHOP		18	0.336315	1.1003	0	0.337787	1	424	tags=11%, list=3%, signal=11%
CAFFAREL_RESPONSE_TO_THC_UP	CAFFAREL_RESPONSE_TO_THC_UP		29	0.432612	1.09956	0.333333	0.338406	1	1445	tags=28%, list=9%, signal=30%
JIANG_HYPOXIA_CANCER	JIANG_HYPOXIA_CANCER		46	0.261768	1.09928	0	0.338405	1	2585	tags=26%, list=16%, signal=31%
REACTOME_RAC3_GTPASE_CYCLE	REACTOME_RAC3_GTPASE_CYCLE		78	0.364798	1.09895	0	0.33901	1	3981	tags=40%, list=25%, signal=53%
WP_P38_MAPK_SIGNALING_PATHWAY	WP_P38_MAPK_SIGNALING_PATHWAY		31	0.306039	1.09856	0	0.339925	1	1750	tags=16%, list=11%, signal=18%
REACTOME_DISASSEMBLY_OF_THE_DESTRUCTION_COMPLEX_AND_RECRUITMENT_OF_AXIN_TO_THE_MEMBRANE	REACTOME_DISASSEMBLY_OF_THE_DESTRUCTION_COMPLEX_AND_RECRUITMENT_OF_AXIN_TO_THE_MEMBRANE		25	0.268595	1.09819	0	0.341742	1	380	tags=8%, list=2%, signal=8%
HUANG_DASATINIB_RESISTANCE_DN	HUANG_DASATINIB_RESISTANCE_DN		61	0.336051	1.09808	0	0.342061	1	3500	tags=33%, list=22%, signal=42%
REACTOME_ASPARAGINE_N_LINKED_GLYCOSYLATION	REACTOME_ASPARAGINE_N_LINKED_GLYCOSYLATION		278	0.263869	1.09775	0	0.342061	1	2537	tags=25%, list=16%, signal=29%
BURTON_ADIPOGENESIS_9	BURTON_ADIPOGENESIS_9		67	0.318208	1.09744	0	0.342063	1	2405	tags=24%, list=15%, signal=28%
REACTOME_RND3_GTPASE_CYCLE	REACTOME_RND3_GTPASE_CYCLE		33	0.395343	1.09728	0	0.341765	1	1950	tags=24%, list=12%, signal=28%
PID_NETRIN_PATHWAY	PID_NETRIN_PATHWAY		28	0.44446	1.09618	0.333333	0.344794	1	2253	tags=36%, list=14%, signal=42%
HARRIS_BRAIN_CANCER_PROGENITORS	HARRIS_BRAIN_CANCER_PROGENITORS		26	0.365219	1.09567	0	0.346589	1	1669	tags=12%, list=11%, signal=13%
HELLEBREKERS_SILENCED_DURING_TUMOR_ANGIOGENESIS	HELLEBREKERS_SILENCED_DURING_TUMOR_ANGIOGENESIS		60	0.326297	1.09565	0	0.346288	1	4074	tags=30%, list=26%, signal=40%
FARDIN_HYPOXIA_11	FARDIN_HYPOXIA_11		29	0.470999	1.09552	0.5	0.345988	1	2458	tags=41%, list=15%, signal=49%
REACTOME_DISEASES_OF_GLYCOSYLATION	REACTOME_DISEASES_OF_GLYCOSYLATION		103	0.234363	1.09549	0	0.345986	1	1957	tags=16%, list=12%, signal=18%
BRUINS_UVC_RESPONSE_VIA_TP53_GROUP_C	BRUINS_UVC_RESPONSE_VIA_TP53_GROUP_C		64	0.28386	1.09435	0	0.348378	1	1872	tags=22%, list=12%, signal=25%
AMUNDSON_RESPONSE_TO_ARSENITE	AMUNDSON_RESPONSE_TO_ARSENITE		193	0.239516	1.09359	0	0.350165	1	2395	tags=22%, list=15%, signal=26%
WP_HUMAN_THYROID_STIMULATING_HORMONE_TSH_SIGNALING_PATHWAY	WP_HUMAN_THYROID_STIMULATING_HORMONE_TSH_SIGNALING_PATHWAY		59	0.333158	1.09243	0	0.352265	1	3845	tags=46%, list=24%, signal=60%
BIOCARTA_STRESS_PATHWAY	BIOCARTA_STRESS_PATHWAY		22	0.413018	1.09226	0.333333	0.352844	1	3467	tags=45%, list=22%, signal=58%
WP_TYPE_2_PAPILLARY_RENAL_CELL_CARCINOMA	WP_TYPE_2_PAPILLARY_RENAL_CELL_CARCINOMA		30	0.389674	1.09212	0	0.353423	1	4074	tags=40%, list=26%, signal=54%
ZHAN_MULTIPLE_MYELOMA_CD1_UP	ZHAN_MULTIPLE_MYELOMA_CD1_UP		36	0.229943	1.09176	0	0.354652	1	3462	tags=28%, list=22%, signal=35%
KIM_ALL_DISORDERS_CALB1_CORR_UP	KIM_ALL_DISORDERS_CALB1_CORR_UP		465	0.236914	1.09173	0	0.354347	1	2510	tags=23%, list=16%, signal=27%
CADWELL_ATG16L1_TARGETS_DN	CADWELL_ATG16L1_TARGETS_DN		52	0.344833	1.09082	0	0.356387	1	2269	tags=23%, list=14%, signal=27%
LINDVALL_IMMORTALIZED_BY_TERT_UP	LINDVALL_IMMORTALIZED_BY_TERT_UP		59	0.356063	1.09067	0.333333	0.356979	1	2723	tags=25%, list=17%, signal=31%
WP_BREAST_CANCER_PATHWAY	WP_BREAST_CANCER_PATHWAY		111	0.323218	1.09057	0.5	0.356672	1	3579	tags=36%, list=23%, signal=46%
ZHAN_MULTIPLE_MYELOMA_CD2_UP	ZHAN_MULTIPLE_MYELOMA_CD2_UP		38	0.325542	1.08954	0	0.359339	1	2713	tags=24%, list=17%, signal=29%
CHIARETTI_ACUTE_LYMPHOBLASTIC_LEUKEMIA_ZAP70	CHIARETTI_ACUTE_LYMPHOBLASTIC_LEUKEMIA_ZAP70		60	0.252383	1.08842	0	0.361101	1	2340	tags=25%, list=15%, signal=29%
REACTOME_SIGNAL_AMPLIFICATION	REACTOME_SIGNAL_AMPLIFICATION		27	0.394109	1.08776	0.25	0.36198	1	3845	tags=48%, list=24%, signal=63%
KEGG_PANTOTHENATE_AND_COA_BIOSYNTHESIS	KEGG_PANTOTHENATE_AND_COA_BIOSYNTHESIS		16	0.36806	1.08761	0.333333	0.361958	1	1406	tags=25%, list=9%, signal=27%
BENPORATH_ES_CORE_NINE_CORRELATED	BENPORATH_ES_CORE_NINE_CORRELATED		81	0.233441	1.08694	0	0.361941	1	2397	tags=20%, list=15%, signal=23%
BLANCO_MELO_COVID19_BRONCHIAL_EPITHELIAL_CELLS_SARS_COV_2_INFECTION_UP	BLANCO_MELO_COVID19_BRONCHIAL_EPITHELIAL_CELLS_SARS_COV_2_INFECTION_UP		112	0.262628	1.08683	0.333333	0.36192	1	2863	tags=23%, list=18%, signal=28%
VALK_AML_WITH_FLT3_ITD	VALK_AML_WITH_FLT3_ITD		33	0.335437	1.08615	0.5	0.362801	1	2831	tags=27%, list=18%, signal=33%
PETROVA_PROX1_TARGETS_DN	PETROVA_PROX1_TARGETS_DN		49	0.328019	1.08561	0.5	0.363968	1	2208	tags=20%, list=14%, signal=24%
BLANCO_MELO_BRONCHIAL_EPITHELIAL_CELLS_INFLUENZA_A_INFECTION_UP	BLANCO_MELO_BRONCHIAL_EPITHELIAL_CELLS_INFLUENZA_A_INFECTION_UP		108	0.268383	1.08519	0	0.364241	1	3045	tags=24%, list=19%, signal=30%
GUENTHER_GROWTH_SPHERICAL_VS_ADHERENT_DN	GUENTHER_GROWTH_SPHERICAL_VS_ADHERENT_DN		24	0.497539	1.08432	0	0.365736	1	2820	tags=38%, list=18%, signal=46%
BIOCARTA_ARF_PATHWAY	BIOCARTA_ARF_PATHWAY		16	0.462259	1.08366	0	0.366915	1	4115	tags=44%, list=26%, signal=59%
KEGG_VASOPRESSIN_REGULATED_WATER_REABSORPTION	KEGG_VASOPRESSIN_REGULATED_WATER_REABSORPTION		36	0.405681	1.08351	0.5	0.36689	1	3101	tags=33%, list=20%, signal=41%
FALVELLA_SMOKERS_WITH_LUNG_CANCER	FALVELLA_SMOKERS_WITH_LUNG_CANCER		65	0.322407	1.08274	0.333333	0.370693	1	3470	tags=34%, list=22%, signal=43%
PLASARI_TGFB1_SIGNALING_VIA_NFIC_10HR_DN	PLASARI_TGFB1_SIGNALING_VIA_NFIC_10HR_DN		25	0.415404	1.08267	0	0.370688	1	2216	tags=32%, list=14%, signal=37%
ZHAN_V1_LATE_DIFFERENTIATION_GENES_UP	ZHAN_V1_LATE_DIFFERENTIATION_GENES_UP		32	0.26792	1.0825	0	0.370683	1	4299	tags=38%, list=27%, signal=51%
LASTOWSKA_COAMPLIFIED_WITH_MYCN	LASTOWSKA_COAMPLIFIED_WITH_MYCN		35	0.375259	1.08134	0	0.37184	1	3045	tags=29%, list=19%, signal=35%
IZADPANAH_STEM_CELL_ADIPOSE_VS_BONE_UP	IZADPANAH_STEM_CELL_ADIPOSE_VS_BONE_UP		104	0.261585	1.08113	0	0.372675	1	3034	tags=24%, list=19%, signal=30%
BIOCARTA_PDZS_PATHWAY	BIOCARTA_PDZS_PATHWAY		15	0.288029	1.0805	0	0.372941	1	3000	tags=33%, list=19%, signal=41%
TONKS_TARGETS_OF_RUNX1_RUNX1T1_FUSION_HSC_UP	TONKS_TARGETS_OF_RUNX1_RUNX1T1_FUSION_HSC_UP		151	0.247731	1.08003	0	0.374356	1	3100	tags=25%, list=20%, signal=31%
CHIN_BREAST_CANCER_COPY_NUMBER_UP	CHIN_BREAST_CANCER_COPY_NUMBER_UP		22	0.328136	1.07952	0	0.375483	1	1490	tags=27%, list=9%, signal=30%
BENITEZ_GBM_PROTEASOME_INHIBITION_RESPONSE	BENITEZ_GBM_PROTEASOME_INHIBITION_RESPONSE		45	0.295382	1.07925	0	0.375739	1	2167	tags=22%, list=14%, signal=26%
MORI_IMMATURE_B_LYMPHOCYTE_UP	MORI_IMMATURE_B_LYMPHOCYTE_UP		46	0.285093	1.07917	0.333333	0.375422	1	4677	tags=48%, list=29%, signal=68%
OUYANG_PROSTATE_CANCER_PROGRESSION_DN	OUYANG_PROSTATE_CANCER_PROGRESSION_DN		19	0.257195	1.07907	0	0.375106	1	3723	tags=42%, list=23%, signal=55%
IKEDA_MIR30_TARGETS_UP	IKEDA_MIR30_TARGETS_UP		106	0.232437	1.07659	0	0.380066	1	3536	tags=33%, list=22%, signal=42%
REACTOME_REGULATION_OF_TP53_EXPRESSION_AND_DEGRADATION	REACTOME_REGULATION_OF_TP53_EXPRESSION_AND_DEGRADATION		34	0.427707	1.07639	0	0.38003	1	2930	tags=41%, list=18%, signal=50%
LI_INDUCED_T_TO_NATURAL_KILLER_DN	LI_INDUCED_T_TO_NATURAL_KILLER_DN		122	0.333241	1.07615	0	0.379999	1	1967	tags=20%, list=12%, signal=23%
WILLIAMS_ESR2_TARGETS_UP	WILLIAMS_ESR2_TARGETS_UP		23	0.290248	1.07606	0	0.37968	1	2290	tags=30%, list=14%, signal=36%
HU_ANGIOGENESIS_UP	HU_ANGIOGENESIS_UP		16	0.315446	1.07587	0	0.379954	1	3817	tags=44%, list=24%, signal=58%
EBAUER_TARGETS_OF_PAX3_FOXO1_FUSION_DN	EBAUER_TARGETS_OF_PAX3_FOXO1_FUSION_DN		37	0.346042	1.07541	0	0.380511	1	2761	tags=38%, list=17%, signal=46%
PID_ER_NONGENOMIC_PATHWAY	PID_ER_NONGENOMIC_PATHWAY		33	0.369271	1.07522	0	0.380193	1	5038	tags=61%, list=32%, signal=89%
WIEDERSCHAIN_TARGETS_OF_BMI1_AND_PCGF2	WIEDERSCHAIN_TARGETS_OF_BMI1_AND_PCGF2		41	0.278084	1.07514	0.5	0.380163	1	3227	tags=29%, list=20%, signal=37%
MIKKELSEN_MEF_HCP_WITH_H3K27ME3	MIKKELSEN_MEF_HCP_WITH_H3K27ME3		330	0.238728	1.07394	0	0.382421	1	2938	tags=18%, list=19%, signal=21%
HINATA_NFKB_TARGETS_FIBROBLAST_UP	HINATA_NFKB_TARGETS_FIBROBLAST_UP		69	0.24693	1.07364	0	0.382671	1	3958	tags=33%, list=25%, signal=44%
REACTOME_ADHERENS_JUNCTIONS_INTERACTIONS	REACTOME_ADHERENS_JUNCTIONS_INTERACTIONS		20	0.431622	1.07345	0	0.382942	1	2194	tags=25%, list=14%, signal=29%
KEGG_PPAR_SIGNALING_PATHWAY	KEGG_PPAR_SIGNALING_PATHWAY		45	0.306534	1.07343	0	0.382904	1	2637	tags=27%, list=17%, signal=32%
WP_DNA_IRDAMAGE_AND_CELLULAR_RESPONSE_VIA_ATR	WP_DNA_IRDAMAGE_AND_CELLULAR_RESPONSE_VIA_ATR		71	0.232841	1.07281	0	0.384008	1	3520	tags=32%, list=22%, signal=41%
WP_G_PROTEIN_SIGNALING_PATHWAYS	WP_G_PROTEIN_SIGNALING_PATHWAYS		76	0.272236	1.07223	0	0.383974	1	4512	tags=46%, list=28%, signal=64%
PID_TCR_PATHWAY	PID_TCR_PATHWAY		57	0.309402	1.07186	0	0.385945	1	2226	tags=28%, list=14%, signal=33%
GRAESSMANN_RESPONSE_TO_MC_AND_SERUM_DEPRIVATION_DN	GRAESSMANN_RESPONSE_TO_MC_AND_SERUM_DEPRIVATION_DN		67	0.306116	1.07183	0	0.385624	1	1379	tags=19%, list=9%, signal=21%
WP_MIRNA_REGULATION_OF_P53_PATHWAY_IN_PROSTATE_CANCER	WP_MIRNA_REGULATION_OF_P53_PATHWAY_IN_PROSTATE_CANCER		22	0.254224	1.07071	0	0.38791	1	2229	tags=23%, list=14%, signal=26%
GNATENKO_PLATELET_SIGNATURE	GNATENKO_PLATELET_SIGNATURE		36	0.331453	1.07055	0.333333	0.388437	1	3047	tags=36%, list=19%, signal=45%
SETLUR_PROSTATE_CANCER_TMPRSS2_ERG_FUSION_UP	SETLUR_PROSTATE_CANCER_TMPRSS2_ERG_FUSION_UP		60	0.342105	1.07047	0	0.388115	1	4683	tags=52%, list=30%, signal=73%
HASLINGER_B_CLL_WITH_17P13_DELETION	HASLINGER_B_CLL_WITH_17P13_DELETION		21	0.342128	1.07031	0.5	0.387793	1	1405	tags=24%, list=9%, signal=26%
BIOCARTA_EDG1_PATHWAY	BIOCARTA_EDG1_PATHWAY		19	0.43892	1.07014	0.25	0.387473	1	2226	tags=42%, list=14%, signal=49%
MAINA_VHL_TARGETS_DN	MAINA_VHL_TARGETS_DN		15	0.508347	1.06791	0.666667	0.393399	1	3083	tags=40%, list=19%, signal=50%
NIKOLSKY_BREAST_CANCER_15Q26_AMPLICON	NIKOLSKY_BREAST_CANCER_15Q26_AMPLICON		15	0.413924	1.06733	0.5	0.395631	1	3877	tags=40%, list=24%, signal=53%
WP_CELL_MIGRATION_AND_INVASION_THROUGH_P75NTR	WP_CELL_MIGRATION_AND_INVASION_THROUGH_P75NTR		22	0.395611	1.06712	0.5	0.39587	1	4081	tags=50%, list=26%, signal=67%
GU_PDEF_TARGETS_UP	GU_PDEF_TARGETS_UP		54	0.282254	1.06711	0.333333	0.395544	1	1139	tags=11%, list=7%, signal=12%
SESTO_RESPONSE_TO_UV_C3	SESTO_RESPONSE_TO_UV_C3		18	0.462923	1.06559	0	0.397489	1	3517	tags=39%, list=22%, signal=50%
MALTA_CURATED_STEMNESS_MARKERS	MALTA_CURATED_STEMNESS_MARKERS		18	0.479381	1.06509	0.5	0.399134	1	298	tags=11%, list=2%, signal=11%
CORRE_MULTIPLE_MYELOMA_UP	CORRE_MULTIPLE_MYELOMA_UP		52	0.355556	1.06274	0.5	0.405349	1	2023	tags=17%, list=13%, signal=20%
PID_HIF1_TFPATHWAY	PID_HIF1_TFPATHWAY		56	0.323516	1.06245	0.5	0.406151	1	2458	tags=32%, list=15%, signal=38%
DACOSTA_UV_RESPONSE_VIA_ERCC3_XPCS_DN	DACOSTA_UV_RESPONSE_VIA_ERCC3_XPCS_DN		73	0.308315	1.0624	0	0.405818	1	2264	tags=21%, list=14%, signal=24%
LIU_VAV3_PROSTATE_CARCINOGENESIS_DN	LIU_VAV3_PROSTATE_CARCINOGENESIS_DN		15	0.429191	1.06187	0.666667	0.407472	1	2155	tags=27%, list=14%, signal=31%
WP_DNA_DAMAGE_RESPONSE_ONLY_ATM_DEPENDENT	WP_DNA_DAMAGE_RESPONSE_ONLY_ATM_DEPENDENT		95	0.256221	1.06063	0	0.409425	1	2985	tags=26%, list=19%, signal=32%
RICKMAN_TUMOR_DIFFERENTIATED_WELL_VS_MODERATELY_DN	RICKMAN_TUMOR_DIFFERENTIATED_WELL_VS_MODERATELY_DN		77	0.260557	1.06039	0.5	0.409366	1	2961	tags=22%, list=19%, signal=27%
REACTOME_SHC1_EVENTS_IN_ERBB2_SIGNALING	REACTOME_SHC1_EVENTS_IN_ERBB2_SIGNALING		16	0.413825	1.05967	0.25	0.411869	1	2374	tags=25%, list=15%, signal=29%
KEGG_CYTOSOLIC_DNA_SENSING_PATHWAY	KEGG_CYTOSOLIC_DNA_SENSING_PATHWAY		39	0.235938	1.059	0	0.414073	1	2016	tags=15%, list=13%, signal=18%
NIKOLSKY_MUTATED_AND_AMPLIFIED_IN_BREAST_CANCER	NIKOLSKY_MUTATED_AND_AMPLIFIED_IN_BREAST_CANCER		76	0.31342	1.05682	0.5	0.419962	1	2617	tags=29%, list=17%, signal=35%
VANASSE_BCL2_TARGETS_DN	VANASSE_BCL2_TARGETS_DN		52	0.320489	1.0563	0	0.421009	1	3156	tags=31%, list=20%, signal=38%
IGARASHI_ATF4_TARGETS_DN	IGARASHI_ATF4_TARGETS_DN		81	0.28608	1.05471	0	0.424062	1	3369	tags=32%, list=21%, signal=41%
REACTOME_MOLECULES_ASSOCIATED_WITH_ELASTIC_FIBRES	REACTOME_MOLECULES_ASSOCIATED_WITH_ELASTIC_FIBRES		28	0.337066	1.05461	0.5	0.423716	1	1616	tags=21%, list=10%, signal=24%
REACTOME_SIGNALING_BY_NOTCH2	REACTOME_SIGNALING_BY_NOTCH2		29	0.316262	1.05438	0	0.423649	1	2978	tags=31%, list=19%, signal=38%
TORCHIA_TARGETS_OF_EWSR1_FLI1_FUSION_DN	TORCHIA_TARGETS_OF_EWSR1_FLI1_FUSION_DN		286	0.236378	1.05437	0.333333	0.423305	1	2939	tags=26%, list=19%, signal=32%
BORCZUK_MALIGNANT_MESOTHELIOMA_DN	BORCZUK_MALIGNANT_MESOTHELIOMA_DN		83	0.209501	1.0543	0	0.42324	1	1863	tags=16%, list=12%, signal=18%
BIOCARTA_TNFR2_PATHWAY	BIOCARTA_TNFR2_PATHWAY		15	0.525749	1.0541	0	0.42317	1	2016	tags=40%, list=13%, signal=46%
KEGG_METABOLISM_OF_XENOBIOTICS_BY_CYTOCHROME_P450	KEGG_METABOLISM_OF_XENOBIOTICS_BY_CYTOCHROME_P450		38	0.331672	1.05355	0	0.425059	1	1845	tags=21%, list=12%, signal=24%
REACTOME_INFLAMMASOMES	REACTOME_INFLAMMASOMES		18	0.467823	1.05218	0.5	0.428371	1	4033	tags=50%, list=25%, signal=67%
WP_HOSTPATHOGEN_INTERACTION_OF_HUMAN_CORONA_VIRUSES_MAPK_SIGNALING	WP_HOSTPATHOGEN_INTERACTION_OF_HUMAN_CORONA_VIRUSES_MAPK_SIGNALING		32	0.370738	1.05201	0.5	0.428576	1	3467	tags=34%, list=22%, signal=44%
DORN_ADENOVIRUS_INFECTION_24HR_DN	DORN_ADENOVIRUS_INFECTION_24HR_DN		35	0.282826	1.05201	0.333333	0.428229	1	1782	tags=20%, list=11%, signal=22%
ROSS_AML_WITH_MLL_FUSIONS	ROSS_AML_WITH_MLL_FUSIONS		71	0.311295	1.05174	0	0.428437	1	2798	tags=28%, list=18%, signal=34%
REACTOME_SIGNALING_BY_FGFR1_IN_DISEASE	REACTOME_SIGNALING_BY_FGFR1_IN_DISEASE		29	0.318126	1.05151	0.333333	0.428367	1	2846	tags=31%, list=18%, signal=38%
BROWNE_HCMV_INFECTION_16HR_UP	BROWNE_HCMV_INFECTION_16HR_UP		193	0.245238	1.05119	0	0.428294	1	2081	tags=18%, list=13%, signal=20%
EPPERT_PROGENITOR	EPPERT_PROGENITOR		124	0.276132	1.05075	0.5	0.428774	1	3489	tags=31%, list=22%, signal=40%
MCCLUNG_COCAIN_REWARD_4WK	MCCLUNG_COCAIN_REWARD_4WK		57	0.316151	1.05034	0	0.4287	1	3085	tags=35%, list=19%, signal=43%
FIGUEROA_AML_METHYLATION_CLUSTER_3_DN	FIGUEROA_AML_METHYLATION_CLUSTER_3_DN		31	0.308303	1.05019	0	0.428631	1	2078	tags=23%, list=13%, signal=26%
COLIN_PILOCYTIC_ASTROCYTOMA_VS_GLIOBLASTOMA_UP	COLIN_PILOCYTIC_ASTROCYTOMA_VS_GLIOBLASTOMA_UP		25	0.367091	1.04931	0.5	0.430796	1	2310	tags=24%, list=15%, signal=28%
ZHAN_MULTIPLE_MYELOMA_CD1_DN	ZHAN_MULTIPLE_MYELOMA_CD1_DN		41	0.33228	1.04912	0	0.430449	1	2234	tags=27%, list=14%, signal=31%
WP_TCELL_RECEPTOR_AND_COSTIMULATORY_SIGNALING	WP_TCELL_RECEPTOR_AND_COSTIMULATORY_SIGNALING		25	0.363889	1.04893	0	0.431512	1	1665	tags=20%, list=10%, signal=22%
KENNY_CTNNB1_TARGETS_DN	KENNY_CTNNB1_TARGETS_DN		49	0.303994	1.04807	0.5	0.433959	1	3195	tags=35%, list=20%, signal=43%
REACTOME_SUMOYLATION_OF_TRANSCRIPTION_COFACTORS	REACTOME_SUMOYLATION_OF_TRANSCRIPTION_COFACTORS		38	0.385277	1.04734	0	0.434161	1	2120	tags=37%, list=13%, signal=42%
PETROVA_PROX1_TARGETS_UP	PETROVA_PROX1_TARGETS_UP		18	0.424447	1.0472	0	0.434379	1	3800	tags=39%, list=24%, signal=51%
REACTOME_SARS_COV_2_INFECTION	REACTOME_SARS_COV_2_INFECTION		63	0.305603	1.04666	0.333333	0.434572	1	3440	tags=35%, list=22%, signal=44%
VANTVEER_BREAST_CANCER_METASTASIS_UP	VANTVEER_BREAST_CANCER_METASTASIS_UP		37	0.289173	1.04592	0	0.436456	1	4194	tags=41%, list=26%, signal=55%
NIKOLSKY_BREAST_CANCER_20Q12_Q13_AMPLICON	NIKOLSKY_BREAST_CANCER_20Q12_Q13_AMPLICON		115	0.233893	1.04567	0	0.436107	1	4188	tags=35%, list=26%, signal=47%
HOOI_ST7_TARGETS_DN	HOOI_ST7_TARGETS_DN		91	0.331963	1.04453	0	0.438239	1	3277	tags=27%, list=21%, signal=34%
RIGGINS_TAMOXIFEN_RESISTANCE_UP	RIGGINS_TAMOXIFEN_RESISTANCE_UP		47	0.297135	1.04397	0.5	0.438437	1	2692	tags=21%, list=17%, signal=26%
GRAHAM_CML_DIVIDING_VS_NORMAL_QUIESCENT_DN	GRAHAM_CML_DIVIDING_VS_NORMAL_QUIESCENT_DN		82	0.311613	1.04382	0	0.43836	1	1440	tags=17%, list=9%, signal=19%
HATADA_METHYLATED_IN_LUNG_CANCER_DN	HATADA_METHYLATED_IN_LUNG_CANCER_DN		18	0.436893	1.04375	0.666667	0.43801	1	4044	tags=56%, list=25%, signal=74%
HOSHIDA_LIVER_CANCER_SURVIVAL_DN	HOSHIDA_LIVER_CANCER_SURVIVAL_DN		94	0.241213	1.04373	0	0.437935	1	1860	tags=15%, list=12%, signal=17%
WP_3Q29_COPY_NUMBER_VARIATION_SYNDROME	WP_3Q29_COPY_NUMBER_VARIATION_SYNDROME		64	0.279087	1.04365	0.5	0.437586	1	3410	tags=30%, list=22%, signal=38%
KATSANOU_ELAVL1_TARGETS_UP	KATSANOU_ELAVL1_TARGETS_UP		122	0.244348	1.04356	0.5	0.437238	1	2477	tags=19%, list=16%, signal=22%
PID_HDAC_CLASSIII_PATHWAY	PID_HDAC_CLASSIII_PATHWAY		21	0.440527	1.04289	0.5	0.438823	1	1799	tags=33%, list=11%, signal=38%
PID_HDAC_CLASSI_PATHWAY	PID_HDAC_CLASSI_PATHWAY		59	0.358025	1.04277	0	0.438747	1	2016	tags=24%, list=13%, signal=27%
THUM_SYSTOLIC_HEART_FAILURE_UP	THUM_SYSTOLIC_HEART_FAILURE_UP		353	0.23588	1.04142	0	0.442264	1	2515	tags=20%, list=16%, signal=23%
KEGG_CYTOKINE_CYTOKINE_RECEPTOR_INTERACTION	KEGG_CYTOKINE_CYTOKINE_RECEPTOR_INTERACTION		186	0.258771	1.04112	0.5	0.443053	1	3055	tags=22%, list=19%, signal=27%
REACTOME_SIGNALING_BY_MET	REACTOME_SIGNALING_BY_MET		62	0.340165	1.0411	0.5	0.442701	1	1950	tags=23%, list=12%, signal=26%
TIAN_TNF_SIGNALING_NOT_VIA_NFKB	TIAN_TNF_SIGNALING_NOT_VIA_NFKB		20	0.456647	1.04086	0.666667	0.443161	1	1762	tags=30%, list=11%, signal=34%
REACTOME_INOSITOL_PHOSPHATE_METABOLISM	REACTOME_INOSITOL_PHOSPHATE_METABOLISM		41	0.461757	1.04006	0	0.445843	1	3582	tags=37%, list=23%, signal=47%
CHEN_NEUROBLASTOMA_COPY_NUMBER_GAINS	CHEN_NEUROBLASTOMA_COPY_NUMBER_GAINS		38	0.384446	1.03927	0	0.446304	1	3034	tags=37%, list=19%, signal=45%
BERENJENO_ROCK_SIGNALING_NOT_VIA_RHOA_DN	BERENJENO_ROCK_SIGNALING_NOT_VIA_RHOA_DN		44	0.24115	1.039	0	0.446494	1	1725	tags=18%, list=11%, signal=20%
SIG_REGULATION_OF_THE_ACTIN_CYTOSKELETON_BY_RHO_GTPASES	SIG_REGULATION_OF_THE_ACTIN_CYTOSKELETON_BY_RHO_GTPASES		26	0.392176	1.03856	0.666667	0.4467	1	3577	tags=46%, list=23%, signal=59%
PID_FOXM1_PATHWAY	PID_FOXM1_PATHWAY		35	0.227415	1.03849	0	0.446618	1	2405	tags=20%, list=15%, signal=24%
MARTIN_VIRAL_GPCR_SIGNALING_UP	MARTIN_VIRAL_GPCR_SIGNALING_UP		60	0.294196	1.03827	0.5	0.447364	1	2767	tags=30%, list=17%, signal=36%
GAVIN_PDE3B_TARGETS	GAVIN_PDE3B_TARGETS		22	0.400177	1.03813	0	0.447546	1	2956	tags=27%, list=19%, signal=33%
MARSON_FOXP3_TARGETS_UP	MARSON_FOXP3_TARGETS_UP		59	0.272633	1.03763	0.333333	0.449111	1	3341	tags=32%, list=21%, signal=41%
JAATINEN_HEMATOPOIETIC_STEM_CELL_DN	JAATINEN_HEMATOPOIETIC_STEM_CELL_DN		215	0.242693	1.03748	0	0.449832	1	4061	tags=34%, list=26%, signal=45%
PID_HEDGEHOG_GLI_PATHWAY	PID_HEDGEHOG_GLI_PATHWAY		39	0.288487	1.03711	0.666667	0.451088	1	3089	tags=26%, list=19%, signal=32%
REACTOME_NUCLEAR_RECEPTOR_TRANSCRIPTION_PATHWAY	REACTOME_NUCLEAR_RECEPTOR_TRANSCRIPTION_PATHWAY		41	0.299955	1.03677	0.5	0.451002	1	1727	tags=17%, list=11%, signal=19%
SUBTIL_PROGESTIN_TARGETS	SUBTIL_PROGESTIN_TARGETS		35	0.343352	1.03636	0	0.451187	1	1861	tags=26%, list=12%, signal=29%
LI_CISPLATIN_RESISTANCE_UP	LI_CISPLATIN_RESISTANCE_UP		20	0.341964	1.03629	0.5	0.451372	1	375	tags=10%, list=2%, signal=10%
WP_4HYDROXYTAMOXIFEN_DEXAMETHASONE_AND_RETINOIC_ACIDS_REGULATION_OF_P27_EXPRESSION	WP_4HYDROXYTAMOXIFEN_DEXAMETHASONE_AND_RETINOIC_ACIDS_REGULATION_OF_P27_EXPRESSION		17	0.404197	1.03575	0.5	0.453198	1	3682	tags=47%, list=23%, signal=61%
WP_MIRNA_REGULATION_OF_DNA_DAMAGE_RESPONSE	WP_MIRNA_REGULATION_OF_DNA_DAMAGE_RESPONSE		70	0.2212	1.0353	0	0.45338	1	3537	tags=27%, list=22%, signal=35%
FURUKAWA_DUSP6_TARGETS_PCI35_DN	FURUKAWA_DUSP6_TARGETS_PCI35_DN		61	0.306244	1.03499	0.5	0.454396	1	1973	tags=20%, list=12%, signal=22%
LIU_PROSTATE_CANCER_UP	LIU_PROSTATE_CANCER_UP		76	0.263356	1.03423	0.5	0.455394	1	1393	tags=13%, list=9%, signal=14%
ABRAMSON_INTERACT_WITH_AIRE	ABRAMSON_INTERACT_WITH_AIRE		41	0.321183	1.03394	0.25	0.456655	1	3033	tags=39%, list=19%, signal=48%
REACTOME_SIGNALING_BY_FGFR3	REACTOME_SIGNALING_BY_FGFR3		32	0.38611	1.03388	0.666667	0.456583	1	2453	tags=31%, list=15%, signal=37%
THEILGAARD_NEUTROPHIL_AT_SKIN_WOUND_UP	THEILGAARD_NEUTROPHIL_AT_SKIN_WOUND_UP		69	0.268635	1.03386	0	0.456227	1	1852	tags=25%, list=12%, signal=28%
WP_GLYCOGEN_SYNTHESIS_AND_DEGRADATION	WP_GLYCOGEN_SYNTHESIS_AND_DEGRADATION		37	0.327785	1.03384	0.5	0.455872	1	4114	tags=43%, list=26%, signal=58%
GAUSSMANN_MLL_AF4_FUSION_TARGETS_F_UP	GAUSSMANN_MLL_AF4_FUSION_TARGETS_F_UP		142	0.335801	1.03365	0	0.455783	1	2872	tags=27%, list=18%, signal=33%
HOLLEMAN_PREDNISOLONE_RESISTANCE_B_ALL_UP	HOLLEMAN_PREDNISOLONE_RESISTANCE_B_ALL_UP		20	0.394472	1.03357	0.5	0.455429	1	647	tags=15%, list=4%, signal=16%
AMIT_EGF_RESPONSE_60_HELA	AMIT_EGF_RESPONSE_60_HELA		43	0.305125	1.03355	0.333333	0.455075	1	1820	tags=21%, list=11%, signal=24%
WANG_CISPLATIN_RESPONSE_AND_XPC_DN	WANG_CISPLATIN_RESPONSE_AND_XPC_DN		189	0.20855	1.0333	0	0.455004	1	2942	tags=24%, list=19%, signal=29%
MATZUK_SPERMATOZOA	MATZUK_SPERMATOZOA		80	0.226202	1.0332	0	0.455184	1	891	tags=9%, list=6%, signal=9%
HASLINGER_B_CLL_WITH_11Q23_DELETION	HASLINGER_B_CLL_WITH_11Q23_DELETION		20	0.403833	1.03306	0.333333	0.454832	1	3151	tags=40%, list=20%, signal=50%
RODWELL_AGING_KIDNEY_NO_BLOOD_UP	RODWELL_AGING_KIDNEY_NO_BLOOD_UP		173	0.247898	1.03251	0	0.455541	1	1839	tags=18%, list=12%, signal=21%
BIOCARTA_IGF1MTOR_PATHWAY	BIOCARTA_IGF1MTOR_PATHWAY		17	0.501713	1.03089	0	0.457298	1	4147	tags=53%, list=26%, signal=72%
BASSO_HAIRY_CELL_LEUKEMIA_UP	BASSO_HAIRY_CELL_LEUKEMIA_UP		67	0.312385	1.03084	0	0.456944	1	3348	tags=33%, list=21%, signal=41%
WP_ENDOPLASMIC_RETICULUM_STRESS_RESPONSE_IN_CORONAVIRUS_INFECTION	WP_ENDOPLASMIC_RETICULUM_STRESS_RESPONSE_IN_CORONAVIRUS_INFECTION		41	0.313366	1.02869	0	0.460315	1	3016	tags=24%, list=19%, signal=30%
WP_TYROBP_CAUSAL_NETWORK	WP_TYROBP_CAUSAL_NETWORK		53	0.378068	1.02835	0	0.46127	1	1861	tags=32%, list=12%, signal=36%
REACTOME_NOTCH1_INTRACELLULAR_DOMAIN_REGULATES_TRANSCRIPTION	REACTOME_NOTCH1_INTRACELLULAR_DOMAIN_REGULATES_TRANSCRIPTION		42	0.362537	1.02784	0.5	0.460914	1	2029	tags=26%, list=13%, signal=30%
HUNSBERGER_EXERCISE_REGULATED_GENES	HUNSBERGER_EXERCISE_REGULATED_GENES		24	0.348246	1.0278	0.333333	0.460559	1	3034	tags=29%, list=19%, signal=36%
REACTOME_TRAF6_MEDIATED_NF_KB_ACTIVATION	REACTOME_TRAF6_MEDIATED_NF_KB_ACTIVATION		19	0.377198	1.02736	0.5	0.461525	1	3155	tags=42%, list=20%, signal=52%
WP_ETHANOL_EFFECTS_ON_HISTONE_MODIFICATIONS	WP_ETHANOL_EFFECTS_ON_HISTONE_MODIFICATIONS		26	0.352852	1.02645	0.5	0.463067	1	1267	tags=23%, list=8%, signal=25%
MIKKELSEN_IPS_WITH_HCP_H3K27ME3	MIKKELSEN_IPS_WITH_HCP_H3K27ME3		45	0.281319	1.0254	0	0.465883	1	2295	tags=20%, list=14%, signal=23%
JAZAG_TGFB1_SIGNALING_UP	JAZAG_TGFB1_SIGNALING_UP		83	0.242642	1.02469	0	0.466575	1	2149	tags=20%, list=14%, signal=24%
WP_NEURODEGENERATION_WITH_BRAIN_IRON_ACCUMULATION_NBIA_SUBTYPES_PATHWAY	WP_NEURODEGENERATION_WITH_BRAIN_IRON_ACCUMULATION_NBIA_SUBTYPES_PATHWAY		41	0.318884	1.02416	0.5	0.467278	1	2131	tags=27%, list=13%, signal=31%
GAVIN_FOXP3_TARGETS_CLUSTER_P7	GAVIN_FOXP3_TARGETS_CLUSTER_P7		83	0.348361	1.02299	0	0.469873	1	2405	tags=25%, list=15%, signal=30%
NEMETH_INFLAMMATORY_RESPONSE_LPS_DN	NEMETH_INFLAMMATORY_RESPONSE_LPS_DN		25	0.387132	1.02227	0.5	0.473205	1	2652	tags=36%, list=17%, signal=43%
REACTOME_INITIAL_TRIGGERING_OF_COMPLEMENT	REACTOME_INITIAL_TRIGGERING_OF_COMPLEMENT		29	0.287321	1.02208	0	0.473104	1	2049	tags=17%, list=13%, signal=20%
VECCHI_GASTRIC_CANCER_ADVANCED_VS_EARLY_DN	VECCHI_GASTRIC_CANCER_ADVANCED_VS_EARLY_DN		105	0.287963	1.02017	0.666667	0.477484	1	3100	tags=26%, list=20%, signal=32%
PID_ALPHA_SYNUCLEIN_PATHWAY	PID_ALPHA_SYNUCLEIN_PATHWAY		28	0.274872	1.01967	0	0.478703	1	2648	tags=32%, list=17%, signal=39%
YAGI_AML_FAB_MARKERS	YAGI_AML_FAB_MARKERS		168	0.223851	1.01955	0	0.478615	1	3964	tags=35%, list=25%, signal=46%
ROSS_AML_WITH_PML_RARA_FUSION	ROSS_AML_WITH_PML_RARA_FUSION		66	0.310555	1.01864	0	0.483503	1	3101	tags=30%, list=20%, signal=38%
THEODOROU_MAMMARY_TUMORIGENESIS	THEODOROU_MAMMARY_TUMORIGENESIS		17	0.412262	1.01863	0	0.483134	1	2668	tags=41%, list=17%, signal=49%
MARSON_FOXP3_TARGETS_DN	MARSON_FOXP3_TARGETS_DN		47	0.244823	1.01796	0	0.485127	1	3403	tags=28%, list=21%, signal=35%
VANLOO_SP3_TARGETS_DN	VANLOO_SP3_TARGETS_DN		71	0.27008	1.01763	0.666667	0.486605	1	737	tags=8%, list=5%, signal=9%
XU_HGF_SIGNALING_NOT_VIA_AKT1_48HR_UP	XU_HGF_SIGNALING_NOT_VIA_AKT1_48HR_UP		30	0.390489	1.01746	0	0.486753	1	2673	tags=40%, list=17%, signal=48%
CHESLER_BRAIN_HIGHEST_GENETIC_VARIANCE	CHESLER_BRAIN_HIGHEST_GENETIC_VARIANCE		31	0.227303	1.01723	0.5	0.486899	1	3845	tags=35%, list=24%, signal=47%
WP_ALZHEIMERS_DISEASE	WP_ALZHEIMERS_DISEASE		76	0.34326	1.01718	0	0.487049	1	4002	tags=42%, list=25%, signal=56%
ZHENG_GLIOBLASTOMA_PLASTICITY_DN	ZHENG_GLIOBLASTOMA_PLASTICITY_DN		48	0.454537	1.01687	0	0.488243	1	2904	tags=35%, list=18%, signal=43%
MARTIN_VIRAL_GPCR_SIGNALING_DN	MARTIN_VIRAL_GPCR_SIGNALING_DN		39	0.364841	1.01661	0	0.488914	1	2860	tags=28%, list=18%, signal=34%
HOFFMANN_PRE_BI_TO_LARGE_PRE_BII_LYMPHOCYTE_UP	HOFFMANN_PRE_BI_TO_LARGE_PRE_BII_LYMPHOCYTE_UP		23	0.364711	1.01649	0	0.488804	1	2554	tags=30%, list=16%, signal=36%
WP_EBV_LMP1_SIGNALING	WP_EBV_LMP1_SIGNALING		19	0.359157	1.01627	0.25	0.489764	1	2366	tags=37%, list=15%, signal=43%
GRADE_COLON_AND_RECTAL_CANCER_DN	GRADE_COLON_AND_RECTAL_CANCER_DN		86	0.309007	1.01581	0	0.489649	1	3596	tags=29%, list=23%, signal=37%
WP_SARSCOV2_MITOCHONDRIAL_INTERACTIONS	WP_SARSCOV2_MITOCHONDRIAL_INTERACTIONS		25	0.332811	1.01525	0	0.490056	1	3085	tags=36%, list=19%, signal=45%
DANG_MYC_TARGETS_DN	DANG_MYC_TARGETS_DN		28	0.377832	1.01495	0.666667	0.492306	1	1724	tags=25%, list=11%, signal=28%
GALE_APL_WITH_FLT3_MUTATED_UP	GALE_APL_WITH_FLT3_MUTATED_UP		55	0.259301	1.0149	0.333333	0.491934	1	3021	tags=27%, list=19%, signal=34%
ICHIBA_GRAFT_VERSUS_HOST_DISEASE_35D_UP	ICHIBA_GRAFT_VERSUS_HOST_DISEASE_35D_UP		128	0.280051	1.01439	0	0.493133	1	3899	tags=37%, list=25%, signal=48%
LEIN_ASTROCYTE_MARKERS	LEIN_ASTROCYTE_MARKERS		34	0.452971	1.01437	0	0.492761	1	2952	tags=35%, list=19%, signal=43%
ZHAN_V2_LATE_DIFFERENTIATION_GENES	ZHAN_V2_LATE_DIFFERENTIATION_GENES		42	0.291116	1.01246	0.5	0.497818	1	1722	tags=17%, list=11%, signal=19%
WP_HAIR_FOLLICLE_DEVELOPMENT_CYTODIFFERENTIATION_PART_3_OF_3	WP_HAIR_FOLLICLE_DEVELOPMENT_CYTODIFFERENTIATION_PART_3_OF_3		60	0.354084	1.012	0	0.499275	1	2602	tags=20%, list=16%, signal=24%
REACTOME_POST_CHAPERONIN_TUBULIN_FOLDING_PATHWAY	REACTOME_POST_CHAPERONIN_TUBULIN_FOLDING_PATHWAY		18	0.386737	1.01128	0.5	0.499415	1	2526	tags=39%, list=16%, signal=46%
HU_GENOTOXIC_DAMAGE_4HR	HU_GENOTOXIC_DAMAGE_4HR		30	0.290959	1.01093	0	0.500084	1	1651	tags=17%, list=10%, signal=19%
BIOCARTA_NOS1_PATHWAY	BIOCARTA_NOS1_PATHWAY		18	0.277835	1.01053	0.5	0.501263	1	3911	tags=44%, list=25%, signal=59%
KLEIN_TARGETS_OF_BCR_ABL1_FUSION	KLEIN_TARGETS_OF_BCR_ABL1_FUSION		41	0.337996	1.00974	0	0.503198	1	2762	tags=29%, list=17%, signal=35%
PID_RHOA_REG_PATHWAY	PID_RHOA_REG_PATHWAY		39	0.515453	1.00858	0	0.506452	1	3914	tags=51%, list=25%, signal=68%
LEE_CALORIE_RESTRICTION_NEOCORTEX_DN	LEE_CALORIE_RESTRICTION_NEOCORTEX_DN		53	0.310213	1.00848	0.333333	0.506329	1	377	tags=6%, list=2%, signal=6%
WP_SYNAPTIC_VESICLE_PATHWAY	WP_SYNAPTIC_VESICLE_PATHWAY		36	0.500008	1.00829	0	0.506202	1	1020	tags=22%, list=6%, signal=24%
KOKKINAKIS_METHIONINE_DEPRIVATION_96HR_UP	KOKKINAKIS_METHIONINE_DEPRIVATION_96HR_UP		103	0.254034	1.00759	0	0.507646	1	2614	tags=23%, list=16%, signal=28%
HUANG_DASATINIB_SENSITIVITY_UP	HUANG_DASATINIB_SENSITIVITY_UP		68	0.279257	1.0068	0	0.508562	1	1273	tags=18%, list=8%, signal=19%
LEIN_CHOROID_PLEXUS_MARKERS	LEIN_CHOROID_PLEXUS_MARKERS		70	0.270905	1.00603	0.5	0.509461	1	2407	tags=19%, list=15%, signal=22%
HOFMANN_MYELODYSPLASTIC_SYNDROM_LOW_RISK_UP	HOFMANN_MYELODYSPLASTIC_SYNDROM_LOW_RISK_UP		17	0.455995	1.00603	0	0.509081	1	3537	tags=41%, list=22%, signal=53%
NOUZOVA_METHYLATED_IN_APL	NOUZOVA_METHYLATED_IN_APL		46	0.267189	1.00489	0.5	0.510996	1	3105	tags=24%, list=20%, signal=30%
REACTOME_THROMBOXANE_SIGNALLING_THROUGH_TP_RECEPTOR	REACTOME_THROMBOXANE_SIGNALLING_THROUGH_TP_RECEPTOR		20	0.436829	1.00455	0.5	0.511634	1	1341	tags=30%, list=8%, signal=33%
DELPUECH_FOXO3_TARGETS_UP	DELPUECH_FOXO3_TARGETS_UP		57	0.426677	1.00394	0	0.512539	1	2533	tags=30%, list=16%, signal=35%
REACTOME_SMOOTH_MUSCLE_CONTRACTION	REACTOME_SMOOTH_MUSCLE_CONTRACTION		34	0.338945	1.00371	0.5	0.513166	1	2036	tags=29%, list=13%, signal=34%
SESTO_RESPONSE_TO_UV_C8	SESTO_RESPONSE_TO_UV_C8		64	0.454989	1.00339	0	0.513566	1	1649	tags=22%, list=10%, signal=24%
SARTIPY_BLUNTED_BY_INSULIN_RESISTANCE_UP	SARTIPY_BLUNTED_BY_INSULIN_RESISTANCE_UP		16	0.314186	1.00306	0.25	0.514987	1	1762	tags=25%, list=11%, signal=28%
FONTAINE_THYROID_TUMOR_UNCERTAIN_MALIGNANCY_UP	FONTAINE_THYROID_TUMOR_UNCERTAIN_MALIGNANCY_UP		28	0.343241	1.00279	0.333333	0.515131	1	3105	tags=43%, list=20%, signal=53%
WP_PREIMPLANTATION_EMBRYO	WP_PREIMPLANTATION_EMBRYO		36	0.291012	1.00241	0.5	0.515779	1	3101	tags=28%, list=20%, signal=34%
PID_TNF_PATHWAY	PID_TNF_PATHWAY		41	0.308974	1.00195	0.4	0.515904	1	4002	tags=44%, list=25%, signal=59%
ZHANG_RESPONSE_TO_IKK_INHIBITOR_AND_TNF_UP	ZHANG_RESPONSE_TO_IKK_INHIBITOR_AND_TNF_UP		193	0.224826	1.00142	0	0.517602	1	3242	tags=26%, list=20%, signal=33%
REACTOME_G_ALPHA_I_SIGNALLING_EVENTS	REACTOME_G_ALPHA_I_SIGNALLING_EVENTS		205	0.232289	1.00084	0	0.517743	1	3222	tags=25%, list=20%, signal=31%
CHIARADONNA_NEOPLASTIC_TRANSFORMATION_KRAS_CDC25_DN	CHIARADONNA_NEOPLASTIC_TRANSFORMATION_KRAS_CDC25_DN		44	0.340101	1.00021	0	0.519414	1	3700	tags=30%, list=23%, signal=38%
LINDGREN_BLADDER_CANCER_CLUSTER_2B	LINDGREN_BLADDER_CANCER_CLUSTER_2B		312	0.223605	0.99815	0.5	0.917834	1	3228	tags=25%, list=20%, signal=31%
WP_TNF_ALPHA_SIGNALING_PATHWAY	WP_TNF_ALPHA_SIGNALING_PATHWAY		84	0.265013	0.998131	0.5	0.917155	1	2754	tags=29%, list=17%, signal=34%
WP_NOVEL_INTRACELLULAR_COMPONENTS_OF_RIGILIKE_RECEPTOR_RLR_PATHWAY	WP_NOVEL_INTRACELLULAR_COMPONENTS_OF_RIGILIKE_RECEPTOR_RLR_PATHWAY		50	0.260022	0.998014	1	0.916477	1	3085	tags=28%, list=19%, signal=35%
REACTOME_ACTIVATION_OF_AMPK_DOWNSTREAM_OF_NMDARS	REACTOME_ACTIVATION_OF_AMPK_DOWNSTREAM_OF_NMDARS		21	0.515435	0.997096	1	0.917324	1	2526	tags=48%, list=16%, signal=57%
NUMATA_CSF3_SIGNALING_VIA_STAT3	NUMATA_CSF3_SIGNALING_VIA_STAT3		20	0.337695	0.997071	1	0.916647	1	2159	tags=35%, list=14%, signal=40%
REACTOME_SIGNALING_BY_NTRK2_TRKB	REACTOME_SIGNALING_BY_NTRK2_TRKB		22	0.350217	0.99705	0.5	0.915971	1	4512	tags=41%, list=28%, signal=57%
REACTOME_GLYCOLYSIS	REACTOME_GLYCOLYSIS		65	0.271735	0.996739	0.5	0.915549	1	2576	tags=29%, list=16%, signal=35%
PID_TCR_CALCIUM_PATHWAY	PID_TCR_CALCIUM_PATHWAY		23	0.349732	0.995912	0.333333	0.917684	1	2430	tags=30%, list=15%, signal=36%
REACTOME_RHOV_GTPASE_CYCLE	REACTOME_RHOV_GTPASE_CYCLE		30	0.311185	0.993704	0.5	0.92316	1	3878	tags=53%, list=24%, signal=70%
HOLLEMAN_ASPARAGINASE_RESISTANCE_ALL_DN	HOLLEMAN_ASPARAGINASE_RESISTANCE_ALL_DN		25	0.329286	0.992738	0.5	0.92503	1	2889	tags=36%, list=18%, signal=44%
PID_RETINOIC_ACID_PATHWAY	PID_RETINOIC_ACID_PATHWAY		23	0.369097	0.992494	0.333333	0.924851	1	2366	tags=30%, list=15%, signal=36%
STREICHER_LSM1_TARGETS_UP	STREICHER_LSM1_TARGETS_UP		37	0.364248	0.992443	0.5	0.924172	1	3590	tags=41%, list=23%, signal=52%
WP_COPPER_HOMEOSTASIS	WP_COPPER_HOMEOSTASIS		42	0.282909	0.992172	1	0.924499	1	1390	tags=19%, list=9%, signal=21%
WP_ENDOCHONDRAL_OSSIFICATION_WITH_SKELETAL_DYSPLASIAS	WP_ENDOCHONDRAL_OSSIFICATION_WITH_SKELETAL_DYSPLASIAS		46	0.291883	0.991898	1	0.924316	1	3580	tags=28%, list=23%, signal=36%
WP_MESODERMAL_COMMITMENT_PATHWAY	WP_MESODERMAL_COMMITMENT_PATHWAY		112	0.284449	0.991638	0.5	0.925159	1	4376	tags=31%, list=28%, signal=43%
WANG_CISPLATIN_RESPONSE_AND_XPC_UP	WANG_CISPLATIN_RESPONSE_AND_XPC_UP		150	0.213871	0.99064	1	0.926998	1	2414	tags=20%, list=15%, signal=23%
REACTOME_MECP2_REGULATES_NEURONAL_RECEPTORS_AND_CHANNELS	REACTOME_MECP2_REGULATES_NEURONAL_RECEPTORS_AND_CHANNELS		16	0.530379	0.99059	1	0.926319	1	2797	tags=25%, list=18%, signal=30%
WP_OXIDATIVE_STRESS	WP_OXIDATIVE_STRESS		21	0.361153	0.990061	0.5	0.926657	1	3467	tags=48%, list=22%, signal=61%
NIKOLSKY_BREAST_CANCER_7P22_AMPLICON	NIKOLSKY_BREAST_CANCER_7P22_AMPLICON		32	0.335282	0.989604	0.5	0.928247	1	1972	tags=22%, list=12%, signal=25%
REACTOME_TP53_REGULATES_TRANSCRIPTION_OF_ADDITIONAL_CELL_CYCLE_GENES_WHOSE_EXACT_ROLE_IN_THE_P53_PATHWAY_REMAIN_UNCERTAIN	REACTOME_TP53_REGULATES_TRANSCRIPTION_OF_ADDITIONAL_CELL_CYCLE_GENES_WHOSE_EXACT_ROLE_IN_THE_P53_PATHWAY_REMAIN_UNCERTAIN		18	0.331504	0.989498	0.5	0.928071	1	2354	tags=33%, list=15%, signal=39%
ROESSLER_LIVER_CANCER_METASTASIS_DN	ROESSLER_LIVER_CANCER_METASTASIS_DN		41	0.248466	0.989404	1	0.927644	1	2794	tags=37%, list=18%, signal=44%
REACTOME_CHROMATIN_MODIFYING_ENZYMES	REACTOME_CHROMATIN_MODIFYING_ENZYMES		242	0.253734	0.989344	1	0.926968	1	2296	tags=21%, list=14%, signal=25%
FRASOR_RESPONSE_TO_ESTRADIOL_UP	FRASOR_RESPONSE_TO_ESTRADIOL_UP		28	0.373619	0.989116	1	0.927305	1	2405	tags=21%, list=15%, signal=25%
JINESH_BLEBBISHIELD_TRANSFORMED_STEM_CELL_SPHERES_UP	JINESH_BLEBBISHIELD_TRANSFORMED_STEM_CELL_SPHERES_UP		139	0.247167	0.987234	1	0.93015	1	2435	tags=21%, list=15%, signal=24%
SESTO_RESPONSE_TO_UV_C2	SESTO_RESPONSE_TO_UV_C2		46	0.348466	0.986898	0.666667	0.930486	1	2672	tags=26%, list=17%, signal=31%
REACTOME_GABA_RECEPTOR_ACTIVATION	REACTOME_GABA_RECEPTOR_ACTIVATION		39	0.301023	0.986508	1	0.931794	1	4018	tags=28%, list=25%, signal=38%
REACTOME_SIGNALING_BY_NTRK3_TRKC	REACTOME_SIGNALING_BY_NTRK3_TRKC		15	0.380313	0.98647	0.333333	0.931118	1	4512	tags=53%, list=28%, signal=74%
HANN_RESISTANCE_TO_BCL2_INHIBITOR_DN	HANN_RESISTANCE_TO_BCL2_INHIBITOR_DN		35	0.258422	0.985991	0.5	0.930692	1	2256	tags=23%, list=14%, signal=27%
REACTOME_CYTOCHROME_P450_ARRANGED_BY_SUBSTRATE_TYPE	REACTOME_CYTOCHROME_P450_ARRANGED_BY_SUBSTRATE_TYPE		42	0.275679	0.985378	0.5	0.931023	1	2083	tags=17%, list=13%, signal=19%
CHIANG_LIVER_CANCER_SUBCLASS_UNANNOTATED_UP	CHIANG_LIVER_CANCER_SUBCLASS_UNANNOTATED_UP		74	0.244217	0.985258	0.666667	0.930348	1	2961	tags=27%, list=19%, signal=33%
CHEN_ETV5_TARGETS_TESTIS	CHEN_ETV5_TARGETS_TESTIS		18	0.45485	0.984933	0.666667	0.930683	1	498	tags=17%, list=3%, signal=17%
FIGUEROA_AML_METHYLATION_CLUSTER_3_UP	FIGUEROA_AML_METHYLATION_CLUSTER_3_UP		135	0.273803	0.984344	1	0.931034	1	3073	tags=30%, list=19%, signal=37%
SAKAI_TUMOR_INFILTRATING_MONOCYTES_UP	SAKAI_TUMOR_INFILTRATING_MONOCYTES_UP		22	0.371399	0.984128	1	0.930873	1	3087	tags=32%, list=19%, signal=39%
WP_MYOMETRIAL_RELAXATION_AND_CONTRACTION_PATHWAYS	WP_MYOMETRIAL_RELAXATION_AND_CONTRACTION_PATHWAYS		126	0.306693	0.98406	1	0.9302	1	3911	tags=35%, list=25%, signal=46%
MODY_HIPPOCAMPUS_POSTNATAL	MODY_HIPPOCAMPUS_POSTNATAL		43	0.401086	0.983577	0.5	0.931259	1	2024	tags=35%, list=13%, signal=40%
MENSE_HYPOXIA_UP	MENSE_HYPOXIA_UP		89	0.295382	0.983524	1	0.930835	1	3317	tags=34%, list=21%, signal=42%
REACTOME_GLUCOSE_METABOLISM	REACTOME_GLUCOSE_METABOLISM		80	0.250887	0.983366	0.5	0.930655	1	2576	tags=30%, list=16%, signal=36%
PAL_PRMT5_TARGETS_DN	PAL_PRMT5_TARGETS_DN		20	0.374441	0.983271	0.333333	0.929984	1	2594	tags=30%, list=16%, signal=36%
REACTOME_PLASMA_LIPOPROTEIN_CLEARANCE	REACTOME_PLASMA_LIPOPROTEIN_CLEARANCE		26	0.341078	0.981738	0.666667	0.934315	1	2414	tags=38%, list=15%, signal=45%
NIKOLSKY_BREAST_CANCER_5P15_AMPLICON	NIKOLSKY_BREAST_CANCER_5P15_AMPLICON		17	0.372165	0.981273	0.5	0.935369	1	2986	tags=41%, list=19%, signal=51%
ZHONG_SECRETOME_OF_LUNG_CANCER_AND_ENDOTHELIUM	ZHONG_SECRETOME_OF_LUNG_CANCER_AND_ENDOTHELIUM		59	0.358608	0.981179	0.5	0.934959	1	1983	tags=24%, list=13%, signal=27%
REACTOME_SELECTIVE_AUTOPHAGY	REACTOME_SELECTIVE_AUTOPHAGY		69	0.30759	0.980451	0.5	0.937495	1	2526	tags=25%, list=16%, signal=29%
TING_SILENCED_BY_DICER	TING_SILENCED_BY_DICER		24	0.304222	0.979818	1	0.937807	1	2745	tags=25%, list=17%, signal=30%
BIDUS_METASTASIS_DN	BIDUS_METASTASIS_DN		138	0.274362	0.979351	1	0.938129	1	3624	tags=36%, list=23%, signal=47%
IWANAGA_CARCINOGENESIS_BY_KRAS_PTEN_UP	IWANAGA_CARCINOGENESIS_BY_KRAS_PTEN_UP		144	0.269556	0.979268	1	0.937963	1	3060	tags=30%, list=19%, signal=37%
REACTOME_SIGNALING_BY_CYTOSOLIC_FGFR1_FUSION_MUTANTS	REACTOME_SIGNALING_BY_CYTOSOLIC_FGFR1_FUSION_MUTANTS		17	0.402513	0.979197	1	0.937291	1	2846	tags=41%, list=18%, signal=50%
PID_ANTHRAX_PATHWAY	PID_ANTHRAX_PATHWAY		15	0.517734	0.978167	1	0.939098	1	4910	tags=53%, list=31%, signal=77%
PID_CD8_TCR_PATHWAY	PID_CD8_TCR_PATHWAY		48	0.331016	0.978087	0.5	0.938426	1	2226	tags=27%, list=14%, signal=31%
REACTOME_ABERRANT_REGULATION_OF_MITOTIC_G1_S_TRANSITION_IN_CANCER_DUE_TO_RB1_DEFECTS	REACTOME_ABERRANT_REGULATION_OF_MITOTIC_G1_S_TRANSITION_IN_CANCER_DUE_TO_RB1_DEFECTS		16	0.32236	0.977863	0.333333	0.938487	1	3537	tags=38%, list=22%, signal=48%
REACTOME_GLUCAGON_LIKE_PEPTIDE_1_GLP1_REGULATES_INSULIN_SECRETION	REACTOME_GLUCAGON_LIKE_PEPTIDE_1_GLP1_REGULATES_INSULIN_SECRETION		30	0.301491	0.977758	0.5	0.937817	1	4591	tags=43%, list=29%, signal=61%
CAMPS_COLON_CANCER_COPY_NUMBER_DN	CAMPS_COLON_CANCER_COPY_NUMBER_DN		39	0.290752	0.977028	0.25	0.940356	1	2061	tags=23%, list=13%, signal=26%
SARRIO_EPITHELIAL_MESENCHYMAL_TRANSITION_DN	SARRIO_EPITHELIAL_MESENCHYMAL_TRANSITION_DN		121	0.212183	0.976912	1	0.940434	1	3101	tags=24%, list=20%, signal=30%
SMIRNOV_RESPONSE_TO_IR_2HR_UP	SMIRNOV_RESPONSE_TO_IR_2HR_UP		48	0.274329	0.976187	0.5	0.941239	1	3709	tags=35%, list=23%, signal=46%
NAKAYAMA_SOFT_TISSUE_TUMORS_PCA1_DN	NAKAYAMA_SOFT_TISSUE_TUMORS_PCA1_DN		54	0.319491	0.976117	0.5	0.940809	1	3198	tags=20%, list=20%, signal=25%
REACTOME_CELL_CELL_JUNCTION_ORGANIZATION	REACTOME_CELL_CELL_JUNCTION_ORGANIZATION		40	0.372528	0.97568	1	0.941112	1	2194	tags=23%, list=14%, signal=26%
REACTOME_MAP3K8_TPL2_DEPENDENT_MAPK1_3_ACTIVATION	REACTOME_MAP3K8_TPL2_DEPENDENT_MAPK1_3_ACTIVATION		15	0.345766	0.975552	0.5	0.940926	1	2025	tags=33%, list=13%, signal=38%
DOANE_BREAST_CANCER_ESR1_UP	DOANE_BREAST_CANCER_ESR1_UP		83	0.262611	0.975317	0.5	0.940987	1	2057	tags=16%, list=13%, signal=18%
RUAN_RESPONSE_TO_TNF_DN	RUAN_RESPONSE_TO_TNF_DN		68	0.211494	0.973767	1	0.944231	1	2414	tags=21%, list=15%, signal=24%
PHONG_TNF_TARGETS_UP	PHONG_TNF_TARGETS_UP		55	0.282838	0.973742	0.5	0.943561	1	3211	tags=31%, list=20%, signal=39%
MIKKELSEN_MEF_ICP_WITH_H3K4ME3_AND_H3K27ME3	MIKKELSEN_MEF_ICP_WITH_H3K4ME3_AND_H3K27ME3		16	0.38254	0.973209	1	0.94386	1	1028	tags=13%, list=6%, signal=13%
AMIT_EGF_RESPONSE_40_MCF10A	AMIT_EGF_RESPONSE_40_MCF10A		15	0.392103	0.972863	0.5	0.944173	1	2882	tags=40%, list=18%, signal=49%
SWEET_KRAS_TARGETS_DN	SWEET_KRAS_TARGETS_DN		52	0.265689	0.972602	1	0.944002	1	2676	tags=25%, list=17%, signal=30%
REACTOME_FGFR1_MUTANT_RECEPTOR_ACTIVATION	REACTOME_FGFR1_MUTANT_RECEPTOR_ACTIVATION		23	0.373416	0.972368	0.5	0.944057	1	2846	tags=39%, list=18%, signal=48%
REACTOME_REGULATION_OF_TP53_ACTIVITY_THROUGH_ACETYLATION	REACTOME_REGULATION_OF_TP53_ACTIVITY_THROUGH_ACETYLATION		27	0.458201	0.972236	0.5	0.94339	1	1596	tags=26%, list=10%, signal=29%
RODRIGUES_DCC_TARGETS_DN	RODRIGUES_DCC_TARGETS_DN		108	0.244098	0.972112	1	0.942966	1	3317	tags=29%, list=21%, signal=36%
LEE_NEURAL_CREST_STEM_CELL_UP	LEE_NEURAL_CREST_STEM_CELL_UP		100	0.233946	0.969582	1	0.946689	1	2276	tags=13%, list=14%, signal=15%
REACTOME_NUCLEAR_ENVELOPE_NE_REASSEMBLY	REACTOME_NUCLEAR_ENVELOPE_NE_REASSEMBLY		68	0.27092	0.968992	0.5	0.946521	1	3229	tags=34%, list=20%, signal=42%
TERAO_AOX4_TARGETS_SKIN_UP	TERAO_AOX4_TARGETS_SKIN_UP		24	0.32883	0.967723	1	0.949003	1	3310	tags=38%, list=21%, signal=47%
KORKOLA_TERATOMA_UP	KORKOLA_TERATOMA_UP		15	0.329307	0.967227	1	0.94979	1	1820	tags=27%, list=11%, signal=30%
BILBAN_B_CLL_LPL_DN	BILBAN_B_CLL_LPL_DN		41	0.206896	0.967216	1	0.949121	1	3643	tags=29%, list=23%, signal=38%
REACTOME_FORMATION_OF_TUBULIN_FOLDING_INTERMEDIATES_BY_CCT_TRIC	REACTOME_FORMATION_OF_TUBULIN_FOLDING_INTERMEDIATES_BY_CCT_TRIC		21	0.354411	0.966842	0.666667	0.949412	1	2526	tags=33%, list=16%, signal=40%
BIOCARTA_SPPA_PATHWAY	BIOCARTA_SPPA_PATHWAY		16	0.447555	0.966107	0.333333	0.950218	1	3158	tags=44%, list=20%, signal=55%
RHEIN_ALL_GLUCOCORTICOID_THERAPY_UP	RHEIN_ALL_GLUCOCORTICOID_THERAPY_UP		71	0.239332	0.96578	1	0.951296	1	3368	tags=25%, list=21%, signal=32%
REACTOME_G_PROTEIN_ACTIVATION	REACTOME_G_PROTEIN_ACTIVATION		19	0.313984	0.964494	0.5	0.954261	1	1281	tags=21%, list=8%, signal=23%
PASQUALUCCI_LYMPHOMA_BY_GC_STAGE_DN	PASQUALUCCI_LYMPHOMA_BY_GC_STAGE_DN		146	0.238285	0.964225	1	0.954074	1	2595	tags=25%, list=16%, signal=30%
MARKS_HDAC_TARGETS_UP	MARKS_HDAC_TARGETS_UP		21	0.276764	0.963802	1	0.955588	1	2781	tags=29%, list=18%, signal=35%
AKL_HTLV1_INFECTION_UP	AKL_HTLV1_INFECTION_UP		23	0.270377	0.962623	0.5	0.957082	1	2345	tags=30%, list=15%, signal=36%
PID_PRL_SIGNALING_EVENTS_PATHWAY	PID_PRL_SIGNALING_EVENTS_PATHWAY		20	0.408686	0.962397	0.5	0.957127	1	4359	tags=50%, list=27%, signal=69%
REACTOME_GABA_B_RECEPTOR_ACTIVATION	REACTOME_GABA_B_RECEPTOR_ACTIVATION		30	0.312972	0.962355	0.5	0.956933	1	2383	tags=20%, list=15%, signal=23%
REACTOME_CITRIC_ACID_CYCLE_TCA_CYCLE	REACTOME_CITRIC_ACID_CYCLE_TCA_CYCLE		20	0.33676	0.961826	0.666667	0.95747	1	2148	tags=30%, list=14%, signal=35%
REACTOME_SPRY_REGULATION_OF_FGF_SIGNALING	REACTOME_SPRY_REGULATION_OF_FGF_SIGNALING		16	0.478047	0.96076	0.5	0.958487	1	1891	tags=44%, list=12%, signal=50%
NAKAMURA_METASTASIS_MODEL_DN	NAKAMURA_METASTASIS_MODEL_DN		38	0.377978	0.960426	1	0.958058	1	3101	tags=26%, list=20%, signal=33%
ZHANG_BREAST_CANCER_PROGENITORS_DN	ZHANG_BREAST_CANCER_PROGENITORS_DN		117	0.269854	0.960401	1	0.95739	1	3124	tags=28%, list=20%, signal=35%
WP_REGULATION_OF_MICROTUBULE_CYTOSKELETON	WP_REGULATION_OF_MICROTUBULE_CYTOSKELETON		41	0.305707	0.959657	0.5	0.958628	1	4086	tags=44%, list=26%, signal=59%
AMIT_EGF_RESPONSE_240_HELA	AMIT_EGF_RESPONSE_240_HELA		50	0.266006	0.958956	0.5	0.959645	1	1798	tags=16%, list=11%, signal=18%
REACTOME_O_LINKED_GLYCOSYLATION	REACTOME_O_LINKED_GLYCOSYLATION		74	0.230684	0.958482	1	0.95945	1	1957	tags=15%, list=12%, signal=17%
KEGG_STARCH_AND_SUCROSE_METABOLISM	KEGG_STARCH_AND_SUCROSE_METABOLISM		29	0.304767	0.957974	1	0.95999	1	3330	tags=45%, list=21%, signal=57%
WP_NUCLEAR_RECEPTORS	WP_NUCLEAR_RECEPTORS		28	0.264661	0.957812	1	0.960307	1	3471	tags=29%, list=22%, signal=37%
OHM_METHYLATED_IN_ADULT_CANCERS	OHM_METHYLATED_IN_ADULT_CANCERS		21	0.291354	0.95758	0.666667	0.960131	1	2253	tags=19%, list=14%, signal=22%
WP_THE_HUMAN_IMMUNE_RESPONSE_TO_TUBERCULOSIS	WP_THE_HUMAN_IMMUNE_RESPONSE_TO_TUBERCULOSIS		22	0.428715	0.957569	1	0.959701	1	2561	tags=32%, list=16%, signal=38%
REACTOME_NUCLEOBASE_CATABOLISM	REACTOME_NUCLEOBASE_CATABOLISM		29	0.271442	0.957259	0.5	0.959522	1	2385	tags=24%, list=15%, signal=28%
BRACHAT_RESPONSE_TO_METHOTREXATE_DN	BRACHAT_RESPONSE_TO_METHOTREXATE_DN		21	0.389562	0.957143	0.666667	0.959095	1	1010	tags=19%, list=6%, signal=20%
CHAUHAN_RESPONSE_TO_METHOXYESTRADIOL_DN	CHAUHAN_RESPONSE_TO_METHOXYESTRADIOL_DN		98	0.248367	0.957119	1	0.95843	1	1964	tags=21%, list=12%, signal=24%
REACTOME_FCERI_MEDIATED_CA_2_MOBILIZATION	REACTOME_FCERI_MEDIATED_CA_2_MOBILIZATION		42	0.39926	0.957085	1	0.957767	1	2507	tags=29%, list=16%, signal=34%
REACTOME_SIGNALING_BY_TGFB_FAMILY_MEMBERS	REACTOME_SIGNALING_BY_TGFB_FAMILY_MEMBERS		87	0.319186	0.956744	1	0.958054	1	4217	tags=40%, list=27%, signal=55%
MORI_PLASMA_CELL_DN	MORI_PLASMA_CELL_DN		36	0.311956	0.955745	1	0.958588	1	3283	tags=31%, list=21%, signal=38%
BIOCARTA_GSK3_PATHWAY	BIOCARTA_GSK3_PATHWAY		18	0.349289	0.954883	0.5	0.959374	1	4989	tags=56%, list=31%, signal=81%
BIOCARTA_ERAD_PATHWAY	BIOCARTA_ERAD_PATHWAY		18	0.335982	0.954781	0.5	0.958944	1	3040	tags=44%, list=19%, signal=55%
LEE_LIVER_CANCER_CIPROFIBRATE_UP	LEE_LIVER_CANCER_CIPROFIBRATE_UP		51	0.253191	0.954699	0.5	0.958519	1	3980	tags=39%, list=25%, signal=52%
MEISSNER_NPC_HCP_WITH_H3K4ME3_AND_H3K27ME3	MEISSNER_NPC_HCP_WITH_H3K4ME3_AND_H3K27ME3		92	0.306504	0.95397	0.5	0.959999	1	2391	tags=16%, list=15%, signal=19%
SESTO_RESPONSE_TO_UV_C1	SESTO_RESPONSE_TO_UV_C1		65	0.210068	0.95386	1	0.959337	1	2286	tags=23%, list=14%, signal=27%
TAKEDA_TARGETS_OF_NUP98_HOXA9_FUSION_16D_DN	TAKEDA_TARGETS_OF_NUP98_HOXA9_FUSION_16D_DN		112	0.255061	0.952762	0.5	0.960559	1	4089	tags=36%, list=26%, signal=48%
LINDSTEDT_DENDRITIC_CELL_MATURATION_C	LINDSTEDT_DENDRITIC_CELL_MATURATION_C		59	0.215197	0.952688	1	0.959898	1	4267	tags=41%, list=27%, signal=55%
KOHOUTEK_CCNT2_TARGETS	KOHOUTEK_CCNT2_TARGETS		35	0.283237	0.952525	0.5	0.959474	1	3152	tags=29%, list=20%, signal=36%
SCIAN_INVERSED_TARGETS_OF_TP53_AND_TP73_DN	SCIAN_INVERSED_TARGETS_OF_TP53_AND_TP73_DN		28	0.334904	0.952065	0.5	0.960946	1	3845	tags=46%, list=24%, signal=61%
BIOCARTA_BARRESTIN_SRC_PATHWAY	BIOCARTA_BARRESTIN_SRC_PATHWAY		16	0.443617	0.951384	0.5	0.961711	1	3158	tags=50%, list=20%, signal=62%
RICKMAN_HEAD_AND_NECK_CANCER_D	RICKMAN_HEAD_AND_NECK_CANCER_D		28	0.36652	0.951281	0.5	0.961286	1	1983	tags=29%, list=13%, signal=33%
WANG_RESPONSE_TO_BEXAROTENE_DN	WANG_RESPONSE_TO_BEXAROTENE_DN		24	0.325466	0.949219	0.666667	0.96489	1	2568	tags=25%, list=16%, signal=30%
WP_GLYCEROPHOSPHOLIPID_BIOSYNTHETIC_PATHWAY	WP_GLYCEROPHOSPHOLIPID_BIOSYNTHETIC_PATHWAY		30	0.356706	0.948476	0.333333	0.965415	1	3621	tags=40%, list=23%, signal=52%
PLASARI_TGFB1_TARGETS_1HR_UP	PLASARI_TGFB1_TARGETS_1HR_UP		27	0.426504	0.94837	1	0.965004	1	2914	tags=30%, list=18%, signal=36%
PID_IL8_CXCR2_PATHWAY	PID_IL8_CXCR2_PATHWAY		31	0.437994	0.947269	1	0.965975	1	2648	tags=35%, list=17%, signal=43%
BASSO_CD40_SIGNALING_DN	BASSO_CD40_SIGNALING_DN		63	0.302633	0.946152	1	0.968181	1	4227	tags=38%, list=27%, signal=52%
PID_ATF2_PATHWAY	PID_ATF2_PATHWAY		50	0.321558	0.94531	1	0.968928	1	2844	tags=24%, list=18%, signal=29%
PID_P38_MKK3_6PATHWAY	PID_P38_MKK3_6PATHWAY		23	0.382933	0.94424	0.333333	0.971364	1	3958	tags=43%, list=25%, signal=58%
REACTOME_RHOU_GTPASE_CYCLE	REACTOME_RHOU_GTPASE_CYCLE		31	0.347868	0.944097	1	0.970931	1	4430	tags=65%, list=28%, signal=89%
YAGI_AML_RELAPSE_PROGNOSIS	YAGI_AML_RELAPSE_PROGNOSIS		33	0.330911	0.942758	1	0.973322	1	2737	tags=33%, list=17%, signal=40%
GENTILE_UV_RESPONSE_CLUSTER_D8	GENTILE_UV_RESPONSE_CLUSTER_D8		35	0.302268	0.942351	0.5	0.973137	1	4564	tags=49%, list=29%, signal=68%
REACTOME_TP53_REGULATES_TRANSCRIPTION_OF_CELL_DEATH_GENES	REACTOME_TP53_REGULATES_TRANSCRIPTION_OF_CELL_DEATH_GENES		41	0.26154	0.941604	0.666667	0.973644	1	1788	tags=20%, list=11%, signal=22%
ALONSO_METASTASIS_DN	ALONSO_METASTASIS_DN		19	0.295736	0.94094	0.666667	0.974875	1	1019	tags=16%, list=6%, signal=17%
WP_GENES_CONTROLLING_NEPHROGENESIS	WP_GENES_CONTROLLING_NEPHROGENESIS		20	0.299491	0.940937	1	0.974212	1	3215	tags=30%, list=20%, signal=38%
REACTOME_CREATION_OF_C4_AND_C2_ACTIVATORS	REACTOME_CREATION_OF_C4_AND_C2_ACTIVATORS		22	0.317007	0.939723	1	0.977313	1	2049	tags=18%, list=13%, signal=21%
GRAESSMANN_RESPONSE_TO_MC_AND_SERUM_DEPRIVATION_UP	GRAESSMANN_RESPONSE_TO_MC_AND_SERUM_DEPRIVATION_UP		174	0.213054	0.939493	1	0.977348	1	2636	tags=18%, list=17%, signal=22%
REACTOME_BETA_CATENIN_PHOSPHORYLATION_CASCADE	REACTOME_BETA_CATENIN_PHOSPHORYLATION_CASCADE		15	0.270853	0.939143	1	0.977164	1	233	tags=7%, list=1%, signal=7%
OHGUCHI_LIVER_HNF4A_TARGETS_UP	OHGUCHI_LIVER_HNF4A_TARGETS_UP		37	0.271926	0.938574	1	0.9772	1	3215	tags=22%, list=20%, signal=27%
DACOSTA_UV_RESPONSE_VIA_ERCC3_COMMON_UP	DACOSTA_UV_RESPONSE_VIA_ERCC3_COMMON_UP		69	0.267402	0.93792	0.666667	0.978179	1	3067	tags=29%, list=19%, signal=36%
GENTILE_RESPONSE_CLUSTER_D3	GENTILE_RESPONSE_CLUSTER_D3		46	0.213338	0.937403	1	0.979135	1	2356	tags=17%, list=15%, signal=20%
FLECHNER_PBL_KIDNEY_TRANSPLANT_REJECTED_VS_OK_UP	FLECHNER_PBL_KIDNEY_TRANSPLANT_REJECTED_VS_OK_UP		61	0.244088	0.93717	1	0.978951	1	2374	tags=23%, list=15%, signal=27%
IVANOVA_HEMATOPOIESIS_STEM_CELL_LONG_TERM	IVANOVA_HEMATOPOIESIS_STEM_CELL_LONG_TERM		155	0.248348	0.937016	1	0.978517	1	2404	tags=21%, list=15%, signal=25%
HASLINGER_B_CLL_WITH_13Q14_DELETION	HASLINGER_B_CLL_WITH_13Q14_DELETION		21	0.428098	0.936167	1	0.979712	1	1064	tags=24%, list=7%, signal=25%
REACTOME_NUCLEAR_PORE_COMPLEX_NPC_DISASSEMBLY	REACTOME_NUCLEAR_PORE_COMPLEX_NPC_DISASSEMBLY		35	0.20963	0.936098	1	0.97905	1	3561	tags=34%, list=22%, signal=44%
BAE_BRCA1_TARGETS_DN	BAE_BRCA1_TARGETS_DN		27	0.297729	0.935627	1	0.97954	1	1325	tags=22%, list=8%, signal=24%
WP_RAS_AND_BRADYKININ_PATHWAYS_IN_COVID19	WP_RAS_AND_BRADYKININ_PATHWAYS_IN_COVID19		19	0.302429	0.935291	0.5	0.979598	1	5024	tags=47%, list=32%, signal=69%
HELLER_SILENCED_BY_METHYLATION_DN	HELLER_SILENCED_BY_METHYLATION_DN		88	0.242594	0.932394	1	0.984549	1	3321	tags=27%, list=21%, signal=34%
BURTON_ADIPOGENESIS_10	BURTON_ADIPOGENESIS_10		28	0.32174	0.932174	1	0.98507	1	4046	tags=46%, list=26%, signal=62%
MAYBURD_RESPONSE_TO_L663536_UP	MAYBURD_RESPONSE_TO_L663536_UP		24	0.358085	0.930941	0.666667	0.986476	1	4234	tags=46%, list=27%, signal=62%
WP_SIGNAL_TRANSDUCTION_OF_S1P_RECEPTOR	WP_SIGNAL_TRANSDUCTION_OF_S1P_RECEPTOR		22	0.371478	0.929698	0.5	0.989073	1	2815	tags=32%, list=18%, signal=39%
OSADA_ASCL1_TARGETS_DN	OSADA_ASCL1_TARGETS_DN		23	0.284962	0.929388	1	0.988639	1	2844	tags=17%, list=18%, signal=21%
REACTOME_METABOLISM_OF_WATER_SOLUBLE_VITAMINS_AND_COFACTORS	REACTOME_METABOLISM_OF_WATER_SOLUBLE_VITAMINS_AND_COFACTORS		104	0.23015	0.928891	1	0.988435	1	2864	tags=21%, list=18%, signal=26%
STANELLE_E2F1_TARGETS	STANELLE_E2F1_TARGETS		25	0.350247	0.928182	0.666667	0.989608	1	2377	tags=28%, list=15%, signal=33%
SIG_CD40PATHWAYMAP	SIG_CD40PATHWAYMAP		29	0.261742	0.928069	0.666667	0.989189	1	2508	tags=24%, list=16%, signal=29%
PEDERSEN_METASTASIS_BY_ERBB2_ISOFORM_7	PEDERSEN_METASTASIS_BY_ERBB2_ISOFORM_7		334	0.235047	0.927843	1	0.989475	1	1817	tags=16%, list=11%, signal=17%
REACTOME_VXPX_CARGO_TARGETING_TO_CILIUM	REACTOME_VXPX_CARGO_TARGETING_TO_CILIUM		18	0.421169	0.927622	1	0.989268	1	1098	tags=17%, list=7%, signal=18%
ACOSTA_PROLIFERATION_INDEPENDENT_MYC_TARGETS_UP	ACOSTA_PROLIFERATION_INDEPENDENT_MYC_TARGETS_UP		72	0.240144	0.92751	0.666667	0.988606	1	1087	tags=10%, list=7%, signal=10%
MASSARWEH_RESPONSE_TO_ESTRADIOL	MASSARWEH_RESPONSE_TO_ESTRADIOL		47	0.257432	0.926927	0.5	0.988904	1	1426	tags=13%, list=9%, signal=14%
BYSTRYKH_HEMATOPOIESIS_STEM_CELL_SCP2_QTL_TRANS	BYSTRYKH_HEMATOPOIESIS_STEM_CELL_SCP2_QTL_TRANS		22	0.344162	0.926924	0.5	0.988243	1	5074	tags=50%, list=32%, signal=73%
DACOSTA_UV_RESPONSE_VIA_ERCC3_UP	DACOSTA_UV_RESPONSE_VIA_ERCC3_UP		290	0.203981	0.926007	1	0.990376	1	2430	tags=20%, list=15%, signal=23%
IVANOVSKA_MIR106B_TARGETS	IVANOVSKA_MIR106B_TARGETS		78	0.220393	0.925547	1	0.991104	1	2700	tags=24%, list=17%, signal=29%
WP_FOLATE_METABOLISM	WP_FOLATE_METABOLISM		54	0.358911	0.925192	0.666667	0.990896	1	2746	tags=28%, list=17%, signal=33%
KYNG_WERNER_SYNDROM_AND_NORMAL_AGING_DN	KYNG_WERNER_SYNDROM_AND_NORMAL_AGING_DN		166	0.234437	0.924865	0.666667	0.990917	1	2515	tags=23%, list=16%, signal=27%
ZHAN_MULTIPLE_MYELOMA_CD1_VS_CD2_DN	ZHAN_MULTIPLE_MYELOMA_CD1_VS_CD2_DN		45	0.30539	0.924863	1	0.990257	1	2426	tags=29%, list=15%, signal=34%
WP_GALANIN_RECEPTOR_PATHWAY	WP_GALANIN_RECEPTOR_PATHWAY		15	0.33608	0.92478	0.75	0.989597	1	4307	tags=47%, list=27%, signal=64%
RAMPON_ENRICHED_LEARNING_ENVIRONMENT_LATE_UP	RAMPON_ENRICHED_LEARNING_ENVIRONMENT_LATE_UP		19	0.547002	0.92381	1	0.990101	1	1647	tags=37%, list=10%, signal=41%
BONOME_OVARIAN_CANCER_SURVIVAL_OPTIMAL_DEBULKING	BONOME_OVARIAN_CANCER_SURVIVAL_OPTIMAL_DEBULKING		198	0.224651	0.923524	1	0.990136	1	2664	tags=19%, list=17%, signal=23%
KEGG_BIOSYNTHESIS_OF_UNSATURATED_FATTY_ACIDS	KEGG_BIOSYNTHESIS_OF_UNSATURATED_FATTY_ACIDS		20	0.330839	0.92328	1	0.989706	1	2419	tags=30%, list=15%, signal=35%
ALONSO_METASTASIS_EMT_UP	ALONSO_METASTASIS_EMT_UP		30	0.352629	0.923232	1	0.989048	1	2865	tags=30%, list=18%, signal=37%
WP_EICOSANOID_METABOLISM_VIA_LIPO_OXYGENASES_LOX	WP_EICOSANOID_METABOLISM_VIA_LIPO_OXYGENASES_LOX		23	0.347228	0.922911	0.666667	0.988391	1	1497	tags=22%, list=9%, signal=24%
KEGG_P53_SIGNALING_PATHWAY	KEGG_P53_SIGNALING_PATHWAY		64	0.262848	0.922501	0.5	0.988186	1	1726	tags=14%, list=11%, signal=16%
PETRETTO_HEART_MASS_QTL_CIS_UP	PETRETTO_HEART_MASS_QTL_CIS_UP		29	0.444845	0.921081	1	0.99164	1	2927	tags=34%, list=18%, signal=42%
WP_FGFR3_SIGNALLING_IN_CHONDROCYTE_PROLIFERATION_AND_TERMINAL_DIFFERENTIATION	WP_FGFR3_SIGNALLING_IN_CHONDROCYTE_PROLIFERATION_AND_TERMINAL_DIFFERENTIATION		21	0.432485	0.921045	0.5	0.990982	1	3537	tags=48%, list=22%, signal=61%
REACTOME_PROTEIN_UBIQUITINATION	REACTOME_PROTEIN_UBIQUITINATION		73	0.265934	0.921042	0.5	0.990326	1	1042	tags=14%, list=7%, signal=15%
ONO_AML1_TARGETS_DN	ONO_AML1_TARGETS_DN		35	0.236574	0.920263	1	0.990603	1	3258	tags=26%, list=21%, signal=32%
MIKKELSEN_MCV6_LCP_WITH_H3K4ME3	MIKKELSEN_MCV6_LCP_WITH_H3K4ME3		120	0.281493	0.91992	1	0.990639	1	3022	tags=29%, list=19%, signal=36%
MARTINEZ_RESPONSE_TO_TRABECTEDIN	MARTINEZ_RESPONSE_TO_TRABECTEDIN		44	0.390082	0.91962	1	0.990451	1	3083	tags=36%, list=19%, signal=45%
FLORIO_HUMAN_NEOCORTEX	FLORIO_HUMAN_NEOCORTEX		23	0.286342	0.919333	0.333333	0.990247	1	1842	tags=13%, list=12%, signal=15%
BOYLAN_MULTIPLE_MYELOMA_C_UP	BOYLAN_MULTIPLE_MYELOMA_C_UP		44	0.244459	0.919315	1	0.989593	1	2924	tags=25%, list=18%, signal=31%
WP_HOSTPATHOGEN_INTERACTION_OF_HUMAN_CORONA_VIRUSES_AUTOPHAGY	WP_HOSTPATHOGEN_INTERACTION_OF_HUMAN_CORONA_VIRUSES_AUTOPHAGY		18	0.304061	0.918991	0.5	0.98894	1	1847	tags=28%, list=12%, signal=31%
WP_NAD_METABOLISM_IN_ONCOGENEINDUCED_SENESCENCE_AND_MITOCHONDRIAL_DYSFUNCTIONASSOCIATED_SENESCENCE	WP_NAD_METABOLISM_IN_ONCOGENEINDUCED_SENESCENCE_AND_MITOCHONDRIAL_DYSFUNCTIONASSOCIATED_SENESCENCE		22	0.331325	0.918814	1	0.988968	1	245	tags=9%, list=2%, signal=9%
PID_VEGFR1_PATHWAY	PID_VEGFR1_PATHWAY		23	0.36443	0.91762	0.5	0.990355	1	2226	tags=35%, list=14%, signal=40%
LIAO_METASTASIS	LIAO_METASTASIS		462	0.21198	0.917422	1	0.989703	1	2723	tags=21%, list=17%, signal=24%
YAUCH_HEDGEHOG_SIGNALING_PARACRINE_UP	YAUCH_HEDGEHOG_SIGNALING_PARACRINE_UP		98	0.293011	0.916972	1	0.990633	1	3202	tags=27%, list=20%, signal=33%
MCCLUNG_CREB1_TARGETS_DN	MCCLUNG_CREB1_TARGETS_DN		42	0.314908	0.916836	0.666667	0.990221	1	3331	tags=36%, list=21%, signal=45%
PID_ARF_3PATHWAY	PID_ARF_3PATHWAY		17	0.398734	0.915571	0.333333	0.993664	1	3595	tags=53%, list=23%, signal=68%
PLASARI_NFIC_TARGETS_BASAL_DN	PLASARI_NFIC_TARGETS_BASAL_DN		15	0.422714	0.915066	1	0.993908	1	2552	tags=27%, list=16%, signal=32%
REACTOME_SUMOYLATION	REACTOME_SUMOYLATION		166	0.225968	0.915009	1	0.993256	1	2388	tags=25%, list=15%, signal=29%
REACTOME_SYNDECAN_INTERACTIONS	REACTOME_SYNDECAN_INTERACTIONS		19	0.494094	0.914493	0.5	0.993738	1	1148	tags=21%, list=7%, signal=23%
DORN_ADENOVIRUS_INFECTION_32HR_DN	DORN_ADENOVIRUS_INFECTION_32HR_DN		32	0.277468	0.914444	1	0.993087	1	3234	tags=28%, list=20%, signal=35%
SHAFFER_IRF4_TARGETS_IN_MYELOMA_VS_MATURE_B_LYMPHOCYTE	SHAFFER_IRF4_TARGETS_IN_MYELOMA_VS_MATURE_B_LYMPHOCYTE		90	0.226333	0.914379	1	0.992436	1	2610	tags=22%, list=16%, signal=26%
WESTON_VEGFA_TARGETS_6HR	WESTON_VEGFA_TARGETS_6HR		34	0.268757	0.914133	1	0.992461	1	4621	tags=26%, list=29%, signal=37%
HERNANDEZ_ABERRANT_MITOSIS_BY_DOCETACEL_4NM_UP	HERNANDEZ_ABERRANT_MITOSIS_BY_DOCETACEL_4NM_UP		15	0.531366	0.913791	1	0.992037	1	2375	tags=27%, list=15%, signal=31%
WANG_ESOPHAGUS_CANCER_VS_NORMAL_UP	WANG_ESOPHAGUS_CANCER_VS_NORMAL_UP		100	0.228758	0.913498	1	0.991627	1	2844	tags=26%, list=18%, signal=31%
FERREIRA_EWINGS_SARCOMA_UNSTABLE_VS_STABLE_DN	FERREIRA_EWINGS_SARCOMA_UNSTABLE_VS_STABLE_DN		80	0.301283	0.913349	1	0.990979	1	2868	tags=28%, list=18%, signal=33%
REACTOME_RHOH_GTPASE_CYCLE	REACTOME_RHOH_GTPASE_CYCLE		30	0.272034	0.911793	0.666667	0.991942	1	3410	tags=33%, list=22%, signal=42%
PID_IL27_PATHWAY	PID_IL27_PATHWAY		23	0.35531	0.910532	1	0.993111	1	2741	tags=26%, list=17%, signal=31%
LENAOUR_DENDRITIC_CELL_MATURATION_UP	LENAOUR_DENDRITIC_CELL_MATURATION_UP		100	0.184926	0.910437	1	0.992925	1	4166	tags=34%, list=26%, signal=46%
BIOCARTA_MTA3_PATHWAY	BIOCARTA_MTA3_PATHWAY		15	0.348372	0.910244	0.5	0.992945	1	2526	tags=20%, list=16%, signal=24%
TSAI_RESPONSE_TO_RADIATION_THERAPY	TSAI_RESPONSE_TO_RADIATION_THERAPY		28	0.355168	0.909655	1	0.992523	1	3220	tags=21%, list=20%, signal=27%
LEE_INTRATHYMIC_T_PROGENITOR	LEE_INTRATHYMIC_T_PROGENITOR		19	0.345279	0.908881	0.666667	0.993899	1	2961	tags=32%, list=19%, signal=39%
BIOCARTA_IL7_PATHWAY	BIOCARTA_IL7_PATHWAY		15	0.358211	0.908049	0.5	0.994817	1	2846	tags=33%, list=18%, signal=41%
BOYLAN_MULTIPLE_MYELOMA_C_D_UP	BOYLAN_MULTIPLE_MYELOMA_C_D_UP		122	0.210288	0.90745	1	0.996453	1	2414	tags=16%, list=15%, signal=19%
HOLLMANN_APOPTOSIS_VIA_CD40_DN	HOLLMANN_APOPTOSIS_VIA_CD40_DN		249	0.18808	0.907254	1	0.996042	1	2245	tags=18%, list=14%, signal=21%
ZWANG_EGF_INTERVAL_DN	ZWANG_EGF_INTERVAL_DN		181	0.211606	0.906921	1	0.995854	1	3218	tags=26%, list=20%, signal=32%
HANSON_HRAS_SIGNALING_VIA_NFKB	HANSON_HRAS_SIGNALING_VIA_NFKB		15	0.367367	0.906892	1	0.995209	1	1493	tags=27%, list=9%, signal=29%
KASLER_HDAC7_TARGETS_2_DN	KASLER_HDAC7_TARGETS_2_DN		28	0.29334	0.906305	1	0.996818	1	2701	tags=25%, list=17%, signal=30%
IKEDA_MIR133_TARGETS_UP	IKEDA_MIR133_TARGETS_UP		41	0.264799	0.906007	1	0.996409	1	2602	tags=27%, list=16%, signal=32%
PID_RHOA_PATHWAY	PID_RHOA_PATHWAY		39	0.335635	0.904483	0.666667	0.999583	1	3577	tags=46%, list=23%, signal=59%
WP_AMINO_ACID_METABOLISM	WP_AMINO_ACID_METABOLISM		73	0.247089	0.903965	1	0.999602	1	2512	tags=26%, list=16%, signal=31%
REACTOME_SIGNALING_BY_NOTCH1	REACTOME_SIGNALING_BY_NOTCH1		64	0.254328	0.903349	0.666667	1	1	3068	tags=31%, list=19%, signal=39%
WANG_TNF_TARGETS	WANG_TNF_TARGETS		16	0.349153	0.903037	1	1	1	381	tags=13%, list=2%, signal=13%
ZHENG_FOXP3_TARGETS_IN_THYMUS_UP	ZHENG_FOXP3_TARGETS_IN_THYMUS_UP		189	0.211013	0.902812	1	0.999915	1	3060	tags=26%, list=19%, signal=32%
HADDAD_T_LYMPHOCYTE_AND_NK_PROGENITOR_DN	HADDAD_T_LYMPHOCYTE_AND_NK_PROGENITOR_DN		54	0.274537	0.902347	1	1	1	3678	tags=33%, list=23%, signal=43%
MIKKELSEN_MEF_HCP_WITH_H3_UNMETHYLATED	MIKKELSEN_MEF_HCP_WITH_H3_UNMETHYLATED		122	0.243849	0.902294	1	1	1	3892	tags=29%, list=25%, signal=38%
KEGG_TASTE_TRANSDUCTION	KEGG_TASTE_TRANSDUCTION		22	0.346527	0.90203	1	1	1	4188	tags=45%, list=26%, signal=62%
KEGG_HEDGEHOG_SIGNALING_PATHWAY	KEGG_HEDGEHOG_SIGNALING_PATHWAY		34	0.284526	0.900923	1	1	1	3089	tags=24%, list=19%, signal=29%
MEBARKI_HCC_PROGENITOR_WNT_UP_CTNNB1_DEPENDENT_BLOCKED_BY_FZD8CRD	MEBARKI_HCC_PROGENITOR_WNT_UP_CTNNB1_DEPENDENT_BLOCKED_BY_FZD8CRD		35	0.258766	0.899891	1	1	1	2595	tags=20%, list=16%, signal=24%
REACTOME_BINDING_AND_UPTAKE_OF_LIGANDS_BY_SCAVENGER_RECEPTORS	REACTOME_BINDING_AND_UPTAKE_OF_LIGANDS_BY_SCAVENGER_RECEPTORS		44	0.27378	0.898631	1	1	1	3220	tags=30%, list=20%, signal=37%
TENEDINI_MEGAKARYOCYTE_MARKERS	TENEDINI_MEGAKARYOCYTE_MARKERS		59	0.22482	0.89852	1	1	1	2992	tags=25%, list=19%, signal=31%
BLANCO_MELO_COVID19_SARS_COV_2_INFECTION_A594_ACE2_EXPRESSING_CELLS_RUXOLITINIB_DN	BLANCO_MELO_COVID19_SARS_COV_2_INFECTION_A594_ACE2_EXPRESSING_CELLS_RUXOLITINIB_DN		65	0.250046	0.897744	1	1	1	2567	tags=20%, list=16%, signal=24%
BOYAULT_LIVER_CANCER_SUBCLASS_G123_DN	BOYAULT_LIVER_CANCER_SUBCLASS_G123_DN		38	0.247942	0.895406	0.666667	1	1	2809	tags=16%, list=18%, signal=19%
CHEOK_RESPONSE_TO_HD_MTX_UP	CHEOK_RESPONSE_TO_HD_MTX_UP		20	0.415214	0.894801	1	1	1	3044	tags=40%, list=19%, signal=49%
ZHAN_EARLY_DIFFERENTIATION_GENES_DN	ZHAN_EARLY_DIFFERENTIATION_GENES_DN		40	0.274663	0.894707	0.5	1	1	2871	tags=28%, list=18%, signal=33%
MARCHINI_TRABECTEDIN_RESISTANCE_UP	MARCHINI_TRABECTEDIN_RESISTANCE_UP		18	0.315148	0.894195	0.5	1	1	2094	tags=28%, list=13%, signal=32%
WP_NANOPARTICLE_TRIGGERED_AUTOPHAGIC_CELL_DEATH	WP_NANOPARTICLE_TRIGGERED_AUTOPHAGIC_CELL_DEATH		23	0.286539	0.894125	0.5	1	1	2170	tags=22%, list=14%, signal=25%
REACTOME_DEATH_RECEPTOR_SIGNALLING	REACTOME_DEATH_RECEPTOR_SIGNALLING		126	0.290093	0.894018	1	1	1	3600	tags=36%, list=23%, signal=46%
REACTOME_ACTIVATION_OF_GENE_EXPRESSION_BY_SREBF_SREBP	REACTOME_ACTIVATION_OF_GENE_EXPRESSION_BY_SREBF_SREBP		37	0.268972	0.893711	0.75	1	1	3331	tags=41%, list=21%, signal=51%
REACTOME_G_ALPHA_Z_SIGNALLING_EVENTS	REACTOME_G_ALPHA_Z_SIGNALLING_EVENTS		35	0.355805	0.893348	0.5	1	1	4779	tags=51%, list=30%, signal=73%
PEDERSEN_METASTASIS_BY_ERBB2_ISOFORM_6	PEDERSEN_METASTASIS_BY_ERBB2_ISOFORM_6		22	0.415324	0.89303	1	1	1	514	tags=14%, list=3%, signal=14%
WP_DEVELOPMENT_OF_URETERIC_COLLECTION_SYSTEM	WP_DEVELOPMENT_OF_URETERIC_COLLECTION_SYSTEM		17	0.354831	0.893027	0.5	1	1	5502	tags=53%, list=35%, signal=81%
WHITE_NEUROBLASTOMA_WITH_1P36.3_DELETION	WHITE_NEUROBLASTOMA_WITH_1P36.3_DELETION		15	0.374604	0.892398	0.5	1	1	3323	tags=33%, list=21%, signal=42%
LEE_LIVER_CANCER_DENA_UP	LEE_LIVER_CANCER_DENA_UP		46	0.303283	0.891464	1	1	1	1971	tags=20%, list=12%, signal=22%
REACTOME_RNA_POLYMERASE_II_TRANSCRIPTION_TERMINATION	REACTOME_RNA_POLYMERASE_II_TRANSCRIPTION_TERMINATION		62	0.295684	0.891293	1	1	1	1759	tags=23%, list=11%, signal=25%
SMID_BREAST_CANCER_RELAPSE_IN_BRAIN_DN	SMID_BREAST_CANCER_RELAPSE_IN_BRAIN_DN		66	0.236208	0.890919	1	1	1	1777	tags=15%, list=11%, signal=17%
LEIN_LOCALIZED_TO_PROXIMAL_DENDRITES	LEIN_LOCALIZED_TO_PROXIMAL_DENDRITES		28	0.258103	0.8898	1	1	1	4494	tags=43%, list=28%, signal=60%
SAMOLS_TARGETS_OF_KHSV_MIRNAS_DN	SAMOLS_TARGETS_OF_KHSV_MIRNAS_DN		50	0.227896	0.889137	0.5	1	1	1104	tags=10%, list=7%, signal=11%
BOQUEST_STEM_CELL_DN	BOQUEST_STEM_CELL_DN		177	0.240524	0.889134	1	1	1	3217	tags=25%, list=20%, signal=31%
GROSS_ELK3_TARGETS_DN	GROSS_ELK3_TARGETS_DN		24	0.327209	0.887753	0.5	1	1	3330	tags=38%, list=21%, signal=47%
REACTOME_FLT3_SIGNALING_IN_DISEASE	REACTOME_FLT3_SIGNALING_IN_DISEASE		25	0.27049	0.887427	1	1	1	3749	tags=44%, list=24%, signal=58%
REACTOME_CASPASE_ACTIVATION_VIA_EXTRINSIC_APOPTOTIC_SIGNALLING_PATHWAY	REACTOME_CASPASE_ACTIVATION_VIA_EXTRINSIC_APOPTOTIC_SIGNALLING_PATHWAY		23	0.247731	0.887264	0.666667	1	1	2297	tags=22%, list=14%, signal=25%
KEGG_SPHINGOLIPID_METABOLISM	KEGG_SPHINGOLIPID_METABOLISM		35	0.262393	0.886871	0.5	1	1	2235	tags=26%, list=14%, signal=30%
WP_OVARIAN_INFERTILITY_GENES	WP_OVARIAN_INFERTILITY_GENES		24	0.376131	0.885198	0.5	1	1	4154	tags=38%, list=26%, signal=51%
WP_ALPHA_6_BETA_4_SIGNALING_PATHWAY	WP_ALPHA_6_BETA_4_SIGNALING_PATHWAY		28	0.403914	0.884845	1	1	1	1950	tags=36%, list=12%, signal=41%
WP_ENERGY_METABOLISM	WP_ENERGY_METABOLISM		42	0.288977	0.884578	0.75	1	1	1732	tags=21%, list=11%, signal=24%
WANG_HCP_PROSTATE_CANCER	WANG_HCP_PROSTATE_CANCER		88	0.232755	0.884157	1	1	1	2320	tags=18%, list=15%, signal=21%
BIOCARTA_CDMAC_PATHWAY	BIOCARTA_CDMAC_PATHWAY		16	0.380372	0.883821	0.5	1	1	2405	tags=44%, list=15%, signal=52%
FLECHNER_BIOPSY_KIDNEY_TRANSPLANT_OK_VS_DONOR_DN	FLECHNER_BIOPSY_KIDNEY_TRANSPLANT_OK_VS_DONOR_DN		21	0.385062	0.883459	0.5	1	1	3816	tags=48%, list=24%, signal=63%
IWANAGA_CARCINOGENESIS_BY_KRAS_DN	IWANAGA_CARCINOGENESIS_BY_KRAS_DN		99	0.251083	0.882625	1	1	1	4093	tags=33%, list=26%, signal=45%
REACTOME_SIGNALING_BY_HIPPO	REACTOME_SIGNALING_BY_HIPPO		17	0.399394	0.88231	1	1	1	2486	tags=24%, list=16%, signal=28%
REACTOME_DISEASES_ASSOCIATED_WITH_GLYCOSAMINOGLYCAN_METABOLISM	REACTOME_DISEASES_ASSOCIATED_WITH_GLYCOSAMINOGLYCAN_METABOLISM		26	0.266167	0.882188	1	1	1	1669	tags=15%, list=11%, signal=17%
VANASSE_BCL2_TARGETS_UP	VANASSE_BCL2_TARGETS_UP		22	0.238452	0.881833	0.333333	1	1	2893	tags=23%, list=18%, signal=28%
REACTOME_COPII_MEDIATED_VESICLE_TRANSPORT	REACTOME_COPII_MEDIATED_VESICLE_TRANSPORT		62	0.291856	0.881642	0.5	1	1	2105	tags=24%, list=13%, signal=28%
JAZAERI_BREAST_CANCER_BRCA1_VS_BRCA2_DN	JAZAERI_BREAST_CANCER_BRCA1_VS_BRCA2_DN		33	0.350099	0.880289	0.5	1	1	834	tags=18%, list=5%, signal=19%
GUILLAUMOND_KLF10_TARGETS_UP	GUILLAUMOND_KLF10_TARGETS_UP		38	0.219413	0.879664	1	1	1	2148	tags=16%, list=14%, signal=18%
SHETH_LIVER_CANCER_VS_TXNIP_LOSS_PAM5	SHETH_LIVER_CANCER_VS_TXNIP_LOSS_PAM5		71	0.252178	0.879044	1	1	1	2508	tags=21%, list=16%, signal=25%
REACTOME_SIALIC_ACID_METABOLISM	REACTOME_SIALIC_ACID_METABOLISM		30	0.360766	0.877729	1	1	1	4014	tags=37%, list=25%, signal=49%
BILANGES_SERUM_SENSITIVE_VIA_TSC2	BILANGES_SERUM_SENSITIVE_VIA_TSC2		25	0.431187	0.877625	1	1	1	2380	tags=36%, list=15%, signal=42%
DORN_ADENOVIRUS_INFECTION_12HR_DN	DORN_ADENOVIRUS_INFECTION_12HR_DN		30	0.265211	0.87701	1	1	1	1782	tags=17%, list=11%, signal=19%
PETROVA_ENDOTHELIUM_LYMPHATIC_VS_BLOOD_UP	PETROVA_ENDOTHELIUM_LYMPHATIC_VS_BLOOD_UP		100	0.262282	0.877009	1	1	1	2506	tags=23%, list=16%, signal=27%
DUAN_PRDM5_TARGETS	DUAN_PRDM5_TARGETS		64	0.292607	0.877001	1	1	1	2992	tags=28%, list=19%, signal=35%
GROSS_HYPOXIA_VIA_ELK3_AND_HIF1A_DN	GROSS_HYPOXIA_VIA_ELK3_AND_HIF1A_DN		90	0.280315	0.875896	1	1	1	3040	tags=29%, list=19%, signal=36%
MALONEY_RESPONSE_TO_17AAG_UP	MALONEY_RESPONSE_TO_17AAG_UP		30	0.351937	0.874828	1	1	1	1586	tags=23%, list=10%, signal=26%
WP_IMATINIB_AND_CHRONIC_MYELOID_LEUKEMIA	WP_IMATINIB_AND_CHRONIC_MYELOID_LEUKEMIA		17	0.365055	0.873846	1	1	1	1276	tags=24%, list=8%, signal=26%
ROSS_LEUKEMIA_WITH_MLL_FUSIONS	ROSS_LEUKEMIA_WITH_MLL_FUSIONS		70	0.21574	0.873181	1	1	1	2617	tags=24%, list=17%, signal=29%
ZWANG_CLASS_1_TRANSIENTLY_INDUCED_BY_EGF	ZWANG_CLASS_1_TRANSIENTLY_INDUCED_BY_EGF		423	0.200495	0.872944	1	1	1	3220	tags=22%, list=20%, signal=27%
RUAN_RESPONSE_TO_TROGLITAZONE_UP	RUAN_RESPONSE_TO_TROGLITAZONE_UP		22	0.349183	0.872715	1	1	1	2414	tags=27%, list=15%, signal=32%
CHEOK_RESPONSE_TO_MERCAPTOPURINE_AND_LD_MTX_DN	CHEOK_RESPONSE_TO_MERCAPTOPURINE_AND_LD_MTX_DN		19	0.268272	0.872682	1	1	1	2157	tags=21%, list=14%, signal=24%
REACTOME_COOPERATION_OF_PDCL_PHLP1_AND_TRIC_CCT_IN_G_PROTEIN_BETA_FOLDING	REACTOME_COOPERATION_OF_PDCL_PHLP1_AND_TRIC_CCT_IN_G_PROTEIN_BETA_FOLDING		34	0.295336	0.872023	0.666667	1	1	1585	tags=21%, list=10%, signal=23%
LIM_MAMMARY_STEM_CELL_DN	LIM_MAMMARY_STEM_CELL_DN		346	0.195787	0.871684	1	1	1	2232	tags=17%, list=14%, signal=19%
MIKKELSEN_IPS_ICP_WITH_H3K27ME3	MIKKELSEN_IPS_ICP_WITH_H3K27ME3		30	0.288062	0.871232	0.666667	1	1	4117	tags=27%, list=26%, signal=36%
GAVIN_FOXP3_TARGETS_CLUSTER_P4	GAVIN_FOXP3_TARGETS_CLUSTER_P4		88	0.218384	0.870195	1	1	1	4418	tags=38%, list=28%, signal=52%
WP_APOPTOSIS_MODULATION_BY_HSP70	WP_APOPTOSIS_MODULATION_BY_HSP70		17	0.448857	0.870035	1	1	1	1785	tags=35%, list=11%, signal=40%
BROWNE_HCMV_INFECTION_24HR_DN	BROWNE_HCMV_INFECTION_24HR_DN		127	0.286537	0.86782	1	1	1	3105	tags=26%, list=20%, signal=32%
REACTOME_DEACTIVATION_OF_THE_BETA_CATENIN_TRANSACTIVATING_COMPLEX	REACTOME_DEACTIVATION_OF_THE_BETA_CATENIN_TRANSACTIVATING_COMPLEX		33	0.294926	0.867244	0.5	1	1	2838	tags=24%, list=18%, signal=29%
GRATIAS_RETINOBLASTOMA_16Q24	GRATIAS_RETINOBLASTOMA_16Q24		17	0.338406	0.866852	0.666667	1	1	1427	tags=24%, list=9%, signal=26%
AMIT_SERUM_RESPONSE_120_MCF10A	AMIT_SERUM_RESPONSE_120_MCF10A		53	0.308736	0.866746	0.666667	1	1	3534	tags=38%, list=22%, signal=48%
NUNODA_RESPONSE_TO_DASATINIB_IMATINIB_UP	NUNODA_RESPONSE_TO_DASATINIB_IMATINIB_UP		28	0.261687	0.866498	0.666667	1	1	3053	tags=25%, list=19%, signal=31%
LIANG_HEMATOPOIESIS_STEM_CELL_NUMBER_SMALL_VS_HUGE_DN	LIANG_HEMATOPOIESIS_STEM_CELL_NUMBER_SMALL_VS_HUGE_DN		31	0.268691	0.866252	0.666667	1	1	2801	tags=19%, list=18%, signal=23%
LIM_MAMMARY_LUMINAL_PROGENITOR_UP	LIM_MAMMARY_LUMINAL_PROGENITOR_UP		39	0.272121	0.865901	1	1	1	2418	tags=26%, list=15%, signal=30%
SENESE_HDAC2_TARGETS_DN	SENESE_HDAC2_TARGETS_DN		98	0.2355	0.865203	1	1	1	2351	tags=13%, list=15%, signal=15%
SERVITJA_ISLET_HNF1A_TARGETS_UP	SERVITJA_ISLET_HNF1A_TARGETS_UP		123	0.243124	0.864945	1	1	1	4319	tags=32%, list=27%, signal=43%
LEIN_CEREBELLUM_MARKERS	LEIN_CEREBELLUM_MARKERS		61	0.283151	0.86215	1	1	1	3635	tags=31%, list=23%, signal=40%
KOBAYASHI_EGFR_SIGNALING_6HR_DN	KOBAYASHI_EGFR_SIGNALING_6HR_DN		15	0.353028	0.86141	0.666667	1	1	2758	tags=20%, list=17%, signal=24%
CHEN_PDGF_TARGETS	CHEN_PDGF_TARGETS		17	0.413944	0.861319	1	1	1	796	tags=18%, list=5%, signal=19%
DOANE_BREAST_CANCER_ESR1_DN	DOANE_BREAST_CANCER_ESR1_DN		31	0.301021	0.860508	1	1	1	2286	tags=16%, list=14%, signal=19%
KORKOLA_CORRELATED_WITH_POU5F1	KORKOLA_CORRELATED_WITH_POU5F1		23	0.367161	0.860386	1	1	1	3358	tags=35%, list=21%, signal=44%
REACTOME_INSERTION_OF_TAIL_ANCHORED_PROTEINS_INTO_THE_ENDOPLASMIC_RETICULUM_MEMBRANE	REACTOME_INSERTION_OF_TAIL_ANCHORED_PROTEINS_INTO_THE_ENDOPLASMIC_RETICULUM_MEMBRANE		20	0.35974	0.860285	1	1	1	1421	tags=25%, list=9%, signal=27%
CHEOK_RESPONSE_TO_HD_MTX_DN	CHEOK_RESPONSE_TO_HD_MTX_DN		17	0.40018	0.859647	1	1	1	1351	tags=24%, list=9%, signal=26%
REACTOME_G_BETA_GAMMA_SIGNALLING_THROUGH_PI3KGAMMA	REACTOME_G_BETA_GAMMA_SIGNALLING_THROUGH_PI3KGAMMA		21	0.404323	0.859129	1	1	1	4115	tags=48%, list=26%, signal=64%
JOSEPH_RESPONSE_TO_SODIUM_BUTYRATE_DN	JOSEPH_RESPONSE_TO_SODIUM_BUTYRATE_DN		45	0.291854	0.85898	1	1	1	4032	tags=44%, list=25%, signal=59%
GRAESSMANN_APOPTOSIS_BY_SERUM_DEPRIVATION_DN	GRAESSMANN_APOPTOSIS_BY_SERUM_DEPRIVATION_DN		200	0.222517	0.858501	0.5	1	1	2180	tags=18%, list=14%, signal=20%
REACTOME_NEUROTRANSMITTER_RELEASE_CYCLE	REACTOME_NEUROTRANSMITTER_RELEASE_CYCLE		32	0.32907	0.857919	0.5	1	1	1480	tags=22%, list=9%, signal=24%
DANG_REGULATED_BY_MYC_UP	DANG_REGULATED_BY_MYC_UP		61	0.242298	0.857834	0.666667	1	1	231	tags=7%, list=1%, signal=7%
REACTOME_TRANSCRIPTIONAL_ACTIVATION_OF_MITOCHONDRIAL_BIOGENESIS	REACTOME_TRANSCRIPTIONAL_ACTIVATION_OF_MITOCHONDRIAL_BIOGENESIS		50	0.31842	0.857141	1	1	1	2797	tags=40%, list=18%, signal=48%
LIANG_HEMATOPOIESIS_STEM_CELL_NUMBER_LARGE_VS_TINY_DN	LIANG_HEMATOPOIESIS_STEM_CELL_NUMBER_LARGE_VS_TINY_DN		39	0.182024	0.857056	1	1	1	1151	tags=10%, list=7%, signal=11%
RIZKI_TUMOR_INVASIVENESS_3D_UP	RIZKI_TUMOR_INVASIVENESS_3D_UP		165	0.248351	0.856348	1	1	1	3000	tags=25%, list=19%, signal=31%
ZWANG_EGF_PERSISTENTLY_UP	ZWANG_EGF_PERSISTENTLY_UP		29	0.325369	0.856242	1	1	1	1774	tags=21%, list=11%, signal=23%
MORI_SMALL_PRE_BII_LYMPHOCYTE_DN	MORI_SMALL_PRE_BII_LYMPHOCYTE_DN		65	0.23712	0.855903	1	1	1	2647	tags=28%, list=17%, signal=33%
REACTOME_REGULATION_OF_SIGNALING_BY_CBL	REACTOME_REGULATION_OF_SIGNALING_BY_CBL		21	0.47009	0.855698	1	1	1	1950	tags=38%, list=12%, signal=43%
KEGG_ETHER_LIPID_METABOLISM	KEGG_ETHER_LIPID_METABOLISM		26	0.36719	0.854636	1	1	1	10	tags=4%, list=0%, signal=4%
WANG_ADIPOGENIC_GENES_REPRESSED_BY_SIRT1	WANG_ADIPOGENIC_GENES_REPRESSED_BY_SIRT1		19	0.428678	0.853838	1	1	1	2458	tags=26%, list=15%, signal=31%
HAHTOLA_SEZARY_SYNDROM_UP	HAHTOLA_SEZARY_SYNDROM_UP		91	0.264462	0.853634	1	1	1	2567	tags=25%, list=16%, signal=30%
MAEKAWA_ATF2_TARGETS	MAEKAWA_ATF2_TARGETS		18	0.275567	0.853422	1	1	1	1129	tags=11%, list=7%, signal=12%
REACTOME_RORA_ACTIVATES_GENE_EXPRESSION	REACTOME_RORA_ACTIVATES_GENE_EXPRESSION		15	0.422402	0.853323	1	1	1	2455	tags=47%, list=15%, signal=55%
PODAR_RESPONSE_TO_ADAPHOSTIN_DN	PODAR_RESPONSE_TO_ADAPHOSTIN_DN		16	0.405888	0.85137	1	1	1	3331	tags=25%, list=21%, signal=32%
MAHAJAN_RESPONSE_TO_IL1A_UP	MAHAJAN_RESPONSE_TO_IL1A_UP		59	0.217801	0.851303	1	1	1	4625	tags=36%, list=29%, signal=50%
KAPOSI_LIVER_CANCER_MET_UP	KAPOSI_LIVER_CANCER_MET_UP		17	0.314576	0.850565	1	1	1	2996	tags=41%, list=19%, signal=51%
REACTOME_CARGO_TRAFFICKING_TO_THE_PERICILIARY_MEMBRANE	REACTOME_CARGO_TRAFFICKING_TO_THE_PERICILIARY_MEMBRANE		44	0.219607	0.84984	1	1	1	1098	tags=9%, list=7%, signal=10%
BLANCO_MELO_MERS_COV_INFECTION_MCR5_CELLS_DN	BLANCO_MELO_MERS_COV_INFECTION_MCR5_CELLS_DN		22	0.316518	0.849528	0.5	1	1	288	tags=14%, list=2%, signal=14%
WP_DNA_IRDOUBLE_STRAND_BREAKS_DSBS_AND_CELLULAR_RESPONSE_VIA_ATM	WP_DNA_IRDOUBLE_STRAND_BREAKS_DSBS_AND_CELLULAR_RESPONSE_VIA_ATM		52	0.279109	0.847792	0.5	1	1	1877	tags=21%, list=12%, signal=24%
MARTIN_NFKB_TARGETS_UP	MARTIN_NFKB_TARGETS_UP		33	0.264809	0.847489	1	1	1	4063	tags=39%, list=26%, signal=53%
REACTOME_TRAF6_MEDIATED_IRF7_ACTIVATION	REACTOME_TRAF6_MEDIATED_IRF7_ACTIVATION		15	0.348096	0.8472	0.75	1	1	1788	tags=20%, list=11%, signal=23%
REACTOME_SIGNALING_BY_PTK6	REACTOME_SIGNALING_BY_PTK6		42	0.225038	0.847026	1	1	1	3190	tags=21%, list=20%, signal=27%
XIE_LT_HSC_S1PR3_OE_UP	XIE_LT_HSC_S1PR3_OE_UP		25	0.393881	0.846366	1	1	1	4828	tags=48%, list=30%, signal=69%
BURTON_ADIPOGENESIS_PEAK_AT_2HR	BURTON_ADIPOGENESIS_PEAK_AT_2HR		45	0.388746	0.844762	1	1	1	3188	tags=38%, list=20%, signal=47%
HAMAI_APOPTOSIS_VIA_TRAIL_DN	HAMAI_APOPTOSIS_VIA_TRAIL_DN		160	0.193723	0.843657	1	1	1	2806	tags=19%, list=18%, signal=23%
RODRIGUES_THYROID_CARCINOMA_DN	RODRIGUES_THYROID_CARCINOMA_DN		67	0.30286	0.843459	1	1	1	2616	tags=25%, list=16%, signal=30%
PELLICCIOTTA_HDAC_IN_ANTIGEN_PRESENTATION_UP	PELLICCIOTTA_HDAC_IN_ANTIGEN_PRESENTATION_UP		60	0.221843	0.842795	1	1	1	2649	tags=23%, list=17%, signal=28%
YAMASHITA_LIVER_CANCER_STEM_CELL_UP	YAMASHITA_LIVER_CANCER_STEM_CELL_UP		37	0.257508	0.842627	0.5	1	1	2532	tags=24%, list=16%, signal=29%
REACTOME_AGGREPHAGY	REACTOME_AGGREPHAGY		35	0.256289	0.841691	0.5	1	1	2526	tags=26%, list=16%, signal=31%
NABA_ECM_AFFILIATED	NABA_ECM_AFFILIATED		105	0.227454	0.841658	1	1	1	2260	tags=19%, list=14%, signal=22%
PLASARI_NFIC_TARGETS_BASAL_UP	PLASARI_NFIC_TARGETS_BASAL_UP		20	0.260315	0.841518	1	1	1	248	tags=5%, list=2%, signal=5%
STARK_HYPPOCAMPUS_22Q11_DELETION_DN	STARK_HYPPOCAMPUS_22Q11_DELETION_DN		17	0.269622	0.839572	0.666667	1	1	951	tags=18%, list=6%, signal=19%
WP_TCA_CYCLE_AKA_KREBS_OR_CITRIC_ACID_CYCLE	WP_TCA_CYCLE_AKA_KREBS_OR_CITRIC_ACID_CYCLE		16	0.283268	0.838986	1	1	1	3354	tags=38%, list=21%, signal=48%
BILD_SRC_ONCOGENIC_SIGNATURE	BILD_SRC_ONCOGENIC_SIGNATURE		51	0.245024	0.83759	1	1	1	1709	tags=22%, list=11%, signal=24%
WP_LIPID_METABOLISM_PATHWAY	WP_LIPID_METABOLISM_PATHWAY		19	0.318799	0.837424	0.75	1	1	3485	tags=42%, list=22%, signal=54%
WP_STRIATED_MUSCLE_CONTRACTION_PATHWAY	WP_STRIATED_MUSCLE_CONTRACTION_PATHWAY		28	0.288892	0.836169	1	1	1	227	tags=7%, list=1%, signal=7%
FLECHNER_BIOPSY_KIDNEY_TRANSPLANT_REJECTED_VS_OK_UP	FLECHNER_BIOPSY_KIDNEY_TRANSPLANT_REJECTED_VS_OK_UP		79	0.251758	0.835314	1	1	1	2761	tags=29%, list=17%, signal=35%
NAKAYAMA_SOFT_TISSUE_TUMORS_PCA2_DN	NAKAYAMA_SOFT_TISSUE_TUMORS_PCA2_DN		61	0.222555	0.834753	1	1	1	4227	tags=33%, list=27%, signal=45%
YAO_TEMPORAL_RESPONSE_TO_PROGESTERONE_CLUSTER_1	YAO_TEMPORAL_RESPONSE_TO_PROGESTERONE_CLUSTER_1		61	0.253951	0.833945	1	1	1	1527	tags=18%, list=10%, signal=20%
LEE_NAIVE_T_LYMPHOCYTE	LEE_NAIVE_T_LYMPHOCYTE		19	0.201116	0.833038	0.5	1	1	3582	tags=37%, list=23%, signal=48%
BOYAULT_LIVER_CANCER_SUBCLASS_G5_DN	BOYAULT_LIVER_CANCER_SUBCLASS_G5_DN		27	0.292624	0.83263	0.5	1	1	4437	tags=48%, list=28%, signal=67%
SHETH_LIVER_CANCER_VS_TXNIP_LOSS_PAM1	SHETH_LIVER_CANCER_VS_TXNIP_LOSS_PAM1		204	0.200298	0.831853	1	1	1	3417	tags=27%, list=22%, signal=35%
NAKAYAMA_SOFT_TISSUE_TUMORS_PCA1_UP	NAKAYAMA_SOFT_TISSUE_TUMORS_PCA1_UP		70	0.288628	0.831648	1	1	1	2265	tags=24%, list=14%, signal=28%
WP_SLEEP_REGULATION	WP_SLEEP_REGULATION		26	0.293557	0.83098	1	1	1	2983	tags=19%, list=19%, signal=24%
MCMURRAY_TP53_HRAS_COOPERATION_RESPONSE_DN	MCMURRAY_TP53_HRAS_COOPERATION_RESPONSE_DN		47	0.215108	0.829923	1	1	1	2320	tags=19%, list=15%, signal=22%
HERNANDEZ_ABERRANT_MITOSIS_BY_DOCETACEL_2NM_DN	HERNANDEZ_ABERRANT_MITOSIS_BY_DOCETACEL_2NM_DN		19	0.349942	0.829484	1	1	1	3714	tags=37%, list=23%, signal=48%
BLANCO_MELO_COVID19_SARS_COV_2_POS_PATIENT_LUNG_TISSUE_UP	BLANCO_MELO_COVID19_SARS_COV_2_POS_PATIENT_LUNG_TISSUE_UP		135	0.166847	0.82861	1	1	1	3570	tags=24%, list=23%, signal=31%
BIOCARTA_PITX2_PATHWAY	BIOCARTA_PITX2_PATHWAY		15	0.308741	0.828041	0.666667	1	1	1788	tags=20%, list=11%, signal=23%
ZHAN_MULTIPLE_MYELOMA_UP	ZHAN_MULTIPLE_MYELOMA_UP		57	0.235911	0.827993	1	1	1	2046	tags=18%, list=13%, signal=20%
XIE_ST_HSC_S1PR3_OE_UP	XIE_ST_HSC_S1PR3_OE_UP		149	0.195337	0.827824	1	1	1	2281	tags=13%, list=14%, signal=15%
LAU_APOPTOSIS_CDKN2A_UP	LAU_APOPTOSIS_CDKN2A_UP		52	0.218916	0.827748	1	1	1	2327	tags=23%, list=15%, signal=27%
BIOCARTA_CASPASE_PATHWAY	BIOCARTA_CASPASE_PATHWAY		21	0.320568	0.825866	1	1	1	2826	tags=33%, list=18%, signal=41%
TIAN_TNF_SIGNALING_VIA_NFKB	TIAN_TNF_SIGNALING_VIA_NFKB		24	0.299821	0.825627	1	1	1	3824	tags=33%, list=24%, signal=44%
REACTOME_CD209_DC_SIGN_SIGNALING	REACTOME_CD209_DC_SIGN_SIGNALING		19	0.314021	0.82507	1	1	1	3410	tags=32%, list=22%, signal=40%
REACTOME_CELLULAR_SENESCENCE	REACTOME_CELLULAR_SENESCENCE		174	0.220938	0.824835	1	1	1	3633	tags=34%, list=23%, signal=44%
PID_TELOMERASE_PATHWAY	PID_TELOMERASE_PATHWAY		63	0.267345	0.824785	1	1	1	2027	tags=21%, list=13%, signal=24%
JOHANSSON_GLIOMAGENESIS_BY_PDGFB_DN	JOHANSSON_GLIOMAGENESIS_BY_PDGFB_DN		18	0.430191	0.824678	1	1	1	2224	tags=28%, list=14%, signal=32%
BIOCARTA_NDKDYNAMIN_PATHWAY	BIOCARTA_NDKDYNAMIN_PATHWAY		15	0.300209	0.822961	1	1	1	1665	tags=27%, list=10%, signal=30%
EPPERT_LSC_R	EPPERT_LSC_R		39	0.261662	0.821936	1	1	1	1666	tags=26%, list=11%, signal=29%
KIM_GLIS2_TARGETS_UP	KIM_GLIS2_TARGETS_UP		65	0.214132	0.8203	1	1	1	4221	tags=32%, list=27%, signal=44%
PEPPER_CHRONIC_LYMPHOCYTIC_LEUKEMIA_UP	PEPPER_CHRONIC_LYMPHOCYTIC_LEUKEMIA_UP		24	0.410476	0.818711	1	1	1	2632	tags=25%, list=17%, signal=30%
WP_OXIDATION_BY_CYTOCHROME_P450	WP_OXIDATION_BY_CYTOCHROME_P450		41	0.265813	0.818561	1	1	1	3971	tags=24%, list=25%, signal=32%
BOYLAN_MULTIPLE_MYELOMA_D_CLUSTER_DN	BOYLAN_MULTIPLE_MYELOMA_D_CLUSTER_DN		32	0.343395	0.818189	1	1	1	2203	tags=25%, list=14%, signal=29%
CROMER_TUMORIGENESIS_UP	CROMER_TUMORIGENESIS_UP		41	0.257678	0.817668	0.5	1	1	4635	tags=49%, list=29%, signal=69%
RASHI_RESPONSE_TO_IONIZING_RADIATION_4	RASHI_RESPONSE_TO_IONIZING_RADIATION_4		38	0.26516	0.817645	1	1	1	3833	tags=32%, list=24%, signal=42%
HOFFMANN_SMALL_PRE_BII_TO_IMMATURE_B_LYMPHOCYTE_DN	HOFFMANN_SMALL_PRE_BII_TO_IMMATURE_B_LYMPHOCYTE_DN		30	0.287874	0.817501	1	1	1	3492	tags=33%, list=22%, signal=43%
REACTOME_TRP_CHANNELS	REACTOME_TRP_CHANNELS		17	0.398133	0.817392	1	1	1	1022	tags=18%, list=6%, signal=19%
WP_PROTEOGLYCAN_BIOSYNTHESIS	WP_PROTEOGLYCAN_BIOSYNTHESIS		17	0.413729	0.816585	1	1	1	1669	tags=29%, list=11%, signal=33%
PID_WNT_NONCANONICAL_PATHWAY	PID_WNT_NONCANONICAL_PATHWAY		25	0.27071	0.815428	1	1	1	4545	tags=44%, list=29%, signal=62%
GENTILE_UV_RESPONSE_CLUSTER_D7	GENTILE_UV_RESPONSE_CLUSTER_D7		33	0.253864	0.814483	0.5	1	1	2180	tags=24%, list=14%, signal=28%
WP_MONOAMINE_GPCRS	WP_MONOAMINE_GPCRS		16	0.387652	0.813527	0.5	1	1	2613	tags=19%, list=16%, signal=22%
REACTOME_RUNX1_REGULATES_GENES_INVOLVED_IN_MEGAKARYOCYTE_DIFFERENTIATION_AND_PLATELET_FUNCTION	REACTOME_RUNX1_REGULATES_GENES_INVOLVED_IN_MEGAKARYOCYTE_DIFFERENTIATION_AND_PLATELET_FUNCTION		82	0.26942	0.812923	1	1	1	1302	tags=15%, list=8%, signal=16%
AMIT_SERUM_RESPONSE_240_MCF10A	AMIT_SERUM_RESPONSE_240_MCF10A		44	0.331741	0.81248	1	1	1	1014	tags=14%, list=6%, signal=15%
ZHENG_IL22_SIGNALING_UP	ZHENG_IL22_SIGNALING_UP		47	0.27833	0.812065	1	1	1	4393	tags=36%, list=28%, signal=50%
REACTOME_CELLULAR_RESPONSE_TO_HEAT_STRESS	REACTOME_CELLULAR_RESPONSE_TO_HEAT_STRESS		91	0.242467	0.81198	1	1	1	2388	tags=26%, list=15%, signal=31%
WP_INTRAFLAGELLAR_TRANSPORT_PROTEINS_BINDING_TO_DYNEIN	WP_INTRAFLAGELLAR_TRANSPORT_PROTEINS_BINDING_TO_DYNEIN		23	0.336127	0.81194	1	1	1	613	tags=13%, list=4%, signal=14%
PID_ERA_GENOMIC_PATHWAY	PID_ERA_GENOMIC_PATHWAY		55	0.293996	0.811132	1	1	1	1877	tags=24%, list=12%, signal=27%
SANSOM_APC_TARGETS	SANSOM_APC_TARGETS		167	0.24853	0.810287	1	1	1	2174	tags=18%, list=14%, signal=21%
STEARMAN_LUNG_CANCER_EARLY_VS_LATE_UP	STEARMAN_LUNG_CANCER_EARLY_VS_LATE_UP		118	0.211676	0.810229	1	1	1	2801	tags=24%, list=18%, signal=29%
WANG_BARRETTS_ESOPHAGUS_UP	WANG_BARRETTS_ESOPHAGUS_UP		42	0.35815	0.809507	1	1	1	4942	tags=55%, list=31%, signal=79%
WP_SELENIUM_MICRONUTRIENT_NETWORK	WP_SELENIUM_MICRONUTRIENT_NETWORK		67	0.213439	0.809349	1	1	1	2470	tags=22%, list=16%, signal=26%
HOFMANN_MYELODYSPLASTIC_SYNDROM_LOW_RISK_DN	HOFMANN_MYELODYSPLASTIC_SYNDROM_LOW_RISK_DN		22	0.283471	0.806257	1	1	1	2605	tags=27%, list=16%, signal=33%
GUO_HEX_TARGETS_UP	GUO_HEX_TARGETS_UP		65	0.312104	0.806254	1	1	1	3654	tags=42%, list=23%, signal=54%
REACTOME_BASIGIN_INTERACTIONS	REACTOME_BASIGIN_INTERACTIONS		19	0.309031	0.805499	1	1	1	2994	tags=37%, list=19%, signal=45%
MEISSNER_BRAIN_HCP_WITH_H3_UNMETHYLATED	MEISSNER_BRAIN_HCP_WITH_H3_UNMETHYLATED		16	0.390103	0.804977	1	1	1	2806	tags=38%, list=18%, signal=46%
REACTOME_PRE_NOTCH_PROCESSING_IN_GOLGI	REACTOME_PRE_NOTCH_PROCESSING_IN_GOLGI		15	0.494447	0.803565	1	1	1	1121	tags=33%, list=7%, signal=36%
ZHAN_MULTIPLE_MYELOMA_CD1_VS_CD2_UP	ZHAN_MULTIPLE_MYELOMA_CD1_VS_CD2_UP		56	0.267644	0.80263	1	1	1	2758	tags=23%, list=17%, signal=28%
UEDA_CENTRAL_CLOCK	UEDA_CENTRAL_CLOCK		81	0.249606	0.802471	1	1	1	1774	tags=16%, list=11%, signal=18%
WP_NUCLEOTIDE_EXCISION_REPAIR	WP_NUCLEOTIDE_EXCISION_REPAIR		39	0.247043	0.801664	1	1	1	2492	tags=26%, list=16%, signal=30%
REACTOME_MYOGENESIS	REACTOME_MYOGENESIS		21	0.244232	0.801567	1	1	1	4546	tags=38%, list=29%, signal=53%
BIOCARTA_CCR5_PATHWAY	BIOCARTA_CCR5_PATHWAY		15	0.288978	0.801006	0.5	1	1	3911	tags=53%, list=25%, signal=71%
PID_CD40_PATHWAY	PID_CD40_PATHWAY		27	0.241157	0.800864	1	1	1	4138	tags=37%, list=26%, signal=50%
PID_FRA_PATHWAY	PID_FRA_PATHWAY		28	0.33978	0.800468	1	1	1	2533	tags=29%, list=16%, signal=34%
DACOSTA_ERCC3_ALLELE_XPCS_VS_TTD_UP	DACOSTA_ERCC3_ALLELE_XPCS_VS_TTD_UP		23	0.350374	0.800338	0.5	1	1	2806	tags=22%, list=18%, signal=26%
REACTOME_SUMOYLATION_OF_DNA_REPLICATION_PROTEINS	REACTOME_SUMOYLATION_OF_DNA_REPLICATION_PROTEINS		42	0.214936	0.80012	1	1	1	2388	tags=21%, list=15%, signal=25%
PID_GLYPICAN_1PATHWAY	PID_GLYPICAN_1PATHWAY		24	0.385786	0.797764	0.666667	1	1	2648	tags=25%, list=17%, signal=30%
REACTOME_TP53_REGULATES_TRANSCRIPTION_OF_GENES_INVOLVED_IN_G2_CELL_CYCLE_ARREST	REACTOME_TP53_REGULATES_TRANSCRIPTION_OF_GENES_INVOLVED_IN_G2_CELL_CYCLE_ARREST		15	0.344523	0.79751	1	1	1	4568	tags=60%, list=29%, signal=84%
REACTOME_DISEASES_OF_IMMUNE_SYSTEM	REACTOME_DISEASES_OF_IMMUNE_SYSTEM		24	0.39801	0.797299	1	1	1	2016	tags=33%, list=13%, signal=38%
ONGUSAHA_TP53_TARGETS	ONGUSAHA_TP53_TARGETS		29	0.307694	0.796803	1	1	1	650	tags=14%, list=4%, signal=14%
SHEDDEN_LUNG_CANCER_GOOD_SURVIVAL_A5	SHEDDEN_LUNG_CANCER_GOOD_SURVIVAL_A5		61	0.285756	0.796366	1	1	1	3929	tags=39%, list=25%, signal=52%
DOANE_BREAST_CANCER_CLASSES_DN	DOANE_BREAST_CANCER_CLASSES_DN		26	0.318729	0.796035	1	1	1	3758	tags=42%, list=24%, signal=55%
LI_WILMS_TUMOR_VS_FETAL_KIDNEY_2_DN	LI_WILMS_TUMOR_VS_FETAL_KIDNEY_2_DN		38	0.290671	0.79568	1	1	1	4315	tags=29%, list=27%, signal=40%
REACTOME_RND2_GTPASE_CYCLE	REACTOME_RND2_GTPASE_CYCLE		35	0.277188	0.79453	0.5	1	1	1950	tags=20%, list=12%, signal=23%
DACOSTA_UV_RESPONSE_VIA_ERCC3_XPCS_UP	DACOSTA_UV_RESPONSE_VIA_ERCC3_XPCS_UP		21	0.347372	0.794526	1	1	1	559	tags=14%, list=4%, signal=15%
WP_SARSCOV2_INNATE_IMMUNITY_EVASION_AND_CELLSPECIFIC_IMMUNE_RESPONSE	WP_SARSCOV2_INNATE_IMMUNITY_EVASION_AND_CELLSPECIFIC_IMMUNE_RESPONSE		56	0.242296	0.794138	1	1	1	3211	tags=27%, list=20%, signal=33%
REACTOME_RESOLUTION_OF_D_LOOP_STRUCTURES	REACTOME_RESOLUTION_OF_D_LOOP_STRUCTURES		28	0.216952	0.792331	1	1	1	1877	tags=14%, list=12%, signal=16%
KANG_FLUOROURACIL_RESISTANCE_UP	KANG_FLUOROURACIL_RESISTANCE_UP		20	0.284449	0.790446	1	1	1	2802	tags=30%, list=18%, signal=36%
WP_JOUBERT_SYNDROME	WP_JOUBERT_SYNDROME		66	0.220875	0.790066	1	1	1	1704	tags=12%, list=11%, signal=14%
VANHARANTA_UTERINE_FIBROID_UP	VANHARANTA_UTERINE_FIBROID_UP		32	0.225687	0.789333	1	1	1	3803	tags=31%, list=24%, signal=41%
KERLEY_RESPONSE_TO_CISPLATIN_UP	KERLEY_RESPONSE_TO_CISPLATIN_UP		39	0.256818	0.788294	0.666667	1	1	796	tags=10%, list=5%, signal=11%
CROONQUIST_STROMAL_STIMULATION_UP	CROONQUIST_STROMAL_STIMULATION_UP		47	0.385815	0.7872	1	1	1	3211	tags=26%, list=20%, signal=32%
MOOTHA_GLYCOGEN_METABOLISM	MOOTHA_GLYCOGEN_METABOLISM		18	0.291415	0.786369	1	1	1	3719	tags=39%, list=23%, signal=51%
KARAKAS_TGFB1_SIGNALING	KARAKAS_TGFB1_SIGNALING		15	0.310077	0.785981	1	1	1	1877	tags=13%, list=12%, signal=15%
MARKEY_RB1_CHRONIC_LOF_DN	MARKEY_RB1_CHRONIC_LOF_DN		96	0.225271	0.785705	1	1	1	1690	tags=15%, list=11%, signal=16%
BIOCARTA_CCR3_PATHWAY	BIOCARTA_CCR3_PATHWAY		15	0.347048	0.784221	0.666667	1	1	4188	tags=60%, list=26%, signal=81%
BIOCARTA_VEGF_PATHWAY	BIOCARTA_VEGF_PATHWAY		24	0.335306	0.783662	0.5	1	1	4147	tags=38%, list=26%, signal=51%
DORN_ADENOVIRUS_INFECTION_48HR_DN	DORN_ADENOVIRUS_INFECTION_48HR_DN		33	0.269949	0.781579	1	1	1	3234	tags=27%, list=20%, signal=34%
CHEOK_RESPONSE_TO_MERCAPTOPURINE_AND_HD_MTX_DN	CHEOK_RESPONSE_TO_MERCAPTOPURINE_AND_HD_MTX_DN		23	0.233068	0.78112	1	1	1	2980	tags=30%, list=19%, signal=37%
LEE_LIVER_CANCER_MYC_TGFA_UP	LEE_LIVER_CANCER_MYC_TGFA_UP		49	0.292151	0.780625	1	1	1	2375	tags=22%, list=15%, signal=26%
RICKMAN_HEAD_AND_NECK_CANCER_A	RICKMAN_HEAD_AND_NECK_CANCER_A		63	0.239455	0.780227	1	1	1	3146	tags=21%, list=20%, signal=26%
LINDVALL_IMMORTALIZED_BY_TERT_DN	LINDVALL_IMMORTALIZED_BY_TERT_DN		54	0.285924	0.779904	1	1	1	1373	tags=17%, list=9%, signal=18%
HANN_RESISTANCE_TO_BCL2_INHIBITOR_UP	HANN_RESISTANCE_TO_BCL2_INHIBITOR_UP		27	0.282776	0.779206	1	1	1	4776	tags=41%, list=30%, signal=58%
REACTOME_HEPARAN_SULFATE_HEPARIN_HS_GAG_METABOLISM	REACTOME_HEPARAN_SULFATE_HEPARIN_HS_GAG_METABOLISM		38	0.226872	0.779	1	1	1	1210	tags=11%, list=8%, signal=11%
MARZEC_IL2_SIGNALING_DN	MARZEC_IL2_SIGNALING_DN		34	0.222302	0.778891	1	1	1	2375	tags=21%, list=15%, signal=24%
KYNG_ENVIRONMENTAL_STRESS_RESPONSE_NOT_BY_UV_IN_OLD	KYNG_ENVIRONMENTAL_STRESS_RESPONSE_NOT_BY_UV_IN_OLD		18	0.291706	0.775815	1	1	1	1617	tags=22%, list=10%, signal=25%
PID_IL1_PATHWAY	PID_IL1_PATHWAY		30	0.339476	0.773769	1	1	1	3085	tags=40%, list=19%, signal=50%
BIOCARTA_P53_PATHWAY	BIOCARTA_P53_PATHWAY		16	0.371886	0.773169	0.666667	1	1	1601	tags=19%, list=10%, signal=21%
BIOCARTA_P53HYPOXIA_PATHWAY	BIOCARTA_P53HYPOXIA_PATHWAY		18	0.393792	0.772964	1	1	1	2366	tags=33%, list=15%, signal=39%
REACTOME_DOWNSTREAM_SIGNALING_OF_ACTIVATED_FGFR3	REACTOME_DOWNSTREAM_SIGNALING_OF_ACTIVATED_FGFR3		17	0.337208	0.772622	1	1	1	2453	tags=24%, list=15%, signal=28%
WP_TP53_NETWORK	WP_TP53_NETWORK		18	0.284674	0.772147	0.666667	1	1	1062	tags=17%, list=7%, signal=18%
REACTOME_INWARDLY_RECTIFYING_K_CHANNELS	REACTOME_INWARDLY_RECTIFYING_K_CHANNELS		25	0.278691	0.77199	1	1	1	872	tags=12%, list=5%, signal=13%
RIZ_ERYTHROID_DIFFERENTIATION_12HR	RIZ_ERYTHROID_DIFFERENTIATION_12HR		27	0.390365	0.771755	1	1	1	2840	tags=41%, list=18%, signal=50%
STAMBOLSKY_RESPONSE_TO_VITAMIN_D3_UP	STAMBOLSKY_RESPONSE_TO_VITAMIN_D3_UP		66	0.28066	0.771265	1	1	1	3408	tags=35%, list=21%, signal=44%
BOYLAN_MULTIPLE_MYELOMA_PCA3_DN	BOYLAN_MULTIPLE_MYELOMA_PCA3_DN		60	0.249424	0.771063	1	1	1	841	tags=12%, list=5%, signal=12%
KUUSELO_PANCREATIC_CANCER_19Q13_AMPLIFICATION	KUUSELO_PANCREATIC_CANCER_19Q13_AMPLIFICATION		28	0.269565	0.770818	1	1	1	1356	tags=18%, list=9%, signal=19%
GARGALOVIC_RESPONSE_TO_OXIDIZED_PHOSPHOLIPIDS_CYAN_UP	GARGALOVIC_RESPONSE_TO_OXIDIZED_PHOSPHOLIPIDS_CYAN_UP		16	0.317905	0.769928	1	1	1	4178	tags=63%, list=26%, signal=85%
CROMER_TUMORIGENESIS_DN	CROMER_TUMORIGENESIS_DN		35	0.239853	0.769882	1	1	1	3686	tags=31%, list=23%, signal=41%
FLECHNER_PBL_KIDNEY_TRANSPLANT_OK_VS_DONOR_DN	FLECHNER_PBL_KIDNEY_TRANSPLANT_OK_VS_DONOR_DN		36	0.28639	0.768893	1	1	1	2926	tags=33%, list=18%, signal=41%
NAKAMURA_CANCER_MICROENVIRONMENT_UP	NAKAMURA_CANCER_MICROENVIRONMENT_UP		20	0.31409	0.767709	0.666667	1	1	1887	tags=15%, list=12%, signal=17%
KEGG_RETINOL_METABOLISM	KEGG_RETINOL_METABOLISM		30	0.245969	0.765919	1	1	1	3328	tags=23%, list=21%, signal=29%
SATO_SILENCED_BY_METHYLATION_IN_PANCREATIC_CANCER_2	SATO_SILENCED_BY_METHYLATION_IN_PANCREATIC_CANCER_2		33	0.213849	0.765346	1	1	1	1617	tags=12%, list=10%, signal=13%
REACTOME_INTERFERON_ALPHA_BETA_SIGNALING	REACTOME_INTERFERON_ALPHA_BETA_SIGNALING		56	0.195029	0.765248	1	1	1	2996	tags=21%, list=19%, signal=26%
DAIRKEE_CANCER_PRONE_RESPONSE_E2	DAIRKEE_CANCER_PRONE_RESPONSE_E2		20	0.312761	0.765052	1	1	1	1190	tags=15%, list=8%, signal=16%
KRIEG_HYPOXIA_VIA_KDM3A	KRIEG_HYPOXIA_VIA_KDM3A		49	0.228897	0.764383	1	1	1	1928	tags=18%, list=12%, signal=21%
VALK_AML_CLUSTER_10	VALK_AML_CLUSTER_10		26	0.28482	0.763527	0.75	1	1	3499	tags=35%, list=22%, signal=44%
THILLAINADESAN_ZNF217_TARGETS_UP	THILLAINADESAN_ZNF217_TARGETS_UP		37	0.195892	0.762712	1	1	1	3252	tags=24%, list=21%, signal=31%
KEGG_STEROID_HORMONE_BIOSYNTHESIS	KEGG_STEROID_HORMONE_BIOSYNTHESIS		28	0.366505	0.762429	1	1	1	1339	tags=18%, list=8%, signal=19%
PID_HDAC_CLASSII_PATHWAY	PID_HDAC_CLASSII_PATHWAY		31	0.242493	0.761871	1	1	1	2238	tags=19%, list=14%, signal=22%
DORSAM_HOXA9_TARGETS_UP	DORSAM_HOXA9_TARGETS_UP		33	0.245063	0.758354	1	1	1	2961	tags=27%, list=19%, signal=33%
GAZDA_DIAMOND_BLACKFAN_ANEMIA_ERYTHROID_UP	GAZDA_DIAMOND_BLACKFAN_ANEMIA_ERYTHROID_UP		23	0.370197	0.756596	1	1	1	2024	tags=22%, list=13%, signal=25%
KIM_MYCL1_AMPLIFICATION_TARGETS_DN	KIM_MYCL1_AMPLIFICATION_TARGETS_DN		16	0.337257	0.756578	1	1	1	2804	tags=31%, list=18%, signal=38%
YORDY_RECIPROCAL_REGULATION_BY_ETS1_AND_SP100_DN	YORDY_RECIPROCAL_REGULATION_BY_ETS1_AND_SP100_DN		60	0.243798	0.756527	1	1	1	3714	tags=33%, list=23%, signal=43%
WP_TRYPTOPHAN_METABOLISM	WP_TRYPTOPHAN_METABOLISM		31	0.248069	0.756449	1	1	1	1430	tags=13%, list=9%, signal=14%
WP_PHOTODYNAMIC_THERAPYINDUCED_NFE2L2_NRF2_SURVIVAL_SIGNALING	WP_PHOTODYNAMIC_THERAPYINDUCED_NFE2L2_NRF2_SURVIVAL_SIGNALING		19	0.331742	0.756311	0.5	1	1	3467	tags=47%, list=22%, signal=61%
BIOCARTA_P38MAPK_PATHWAY	BIOCARTA_P38MAPK_PATHWAY		33	0.328885	0.755862	1	1	1	1750	tags=18%, list=11%, signal=20%
SHIPP_DLBCL_CURED_VS_FATAL_UP	SHIPP_DLBCL_CURED_VS_FATAL_UP		27	0.35491	0.754929	1	1	1	4468	tags=44%, list=28%, signal=62%
SANSOM_WNT_PATHWAY_REQUIRE_MYC	SANSOM_WNT_PATHWAY_REQUIRE_MYC		49	0.295551	0.754174	1	1	1	1758	tags=18%, list=11%, signal=21%
WP_HEMATOPOIETIC_STEM_CELL_GENE_REGULATION_BY_GABP_ALPHABETA_COMPLEX	WP_HEMATOPOIETIC_STEM_CELL_GENE_REGULATION_BY_GABP_ALPHABETA_COMPLEX		19	0.401433	0.753613	1	1	1	2296	tags=37%, list=14%, signal=43%
MUELLER_METHYLATED_IN_GLIOBLASTOMA	MUELLER_METHYLATED_IN_GLIOBLASTOMA		32	0.321654	0.753381	1	1	1	2477	tags=25%, list=16%, signal=30%
AZARE_STAT3_TARGETS	AZARE_STAT3_TARGETS		22	0.322449	0.752448	1	1	1	3561	tags=36%, list=22%, signal=47%
FIGUEROA_AML_METHYLATION_CLUSTER_2_UP	FIGUEROA_AML_METHYLATION_CLUSTER_2_UP		41	0.268607	0.751389	1	1	1	2244	tags=22%, list=14%, signal=26%
IVANOVA_HEMATOPOIESIS_STEM_CELL_SHORT_TERM	IVANOVA_HEMATOPOIESIS_STEM_CELL_SHORT_TERM		16	0.235883	0.751018	1	1	1	3163	tags=25%, list=20%, signal=31%
KIM_HYPOXIA	KIM_HYPOXIA		16	0.284466	0.750577	1	1	1	1960	tags=19%, list=12%, signal=21%
WATANABE_RECTAL_CANCER_RADIOTHERAPY_RESPONSIVE_UP	WATANABE_RECTAL_CANCER_RADIOTHERAPY_RESPONSIVE_UP		99	0.235262	0.750433	1	1	1	3485	tags=32%, list=22%, signal=41%
LEE_LIVER_CANCER_DENA_DN	LEE_LIVER_CANCER_DENA_DN		53	0.260761	0.748872	1	1	1	4042	tags=30%, list=25%, signal=40%
REACTOME_RESOLUTION_OF_D_LOOP_STRUCTURES_THROUGH_SYNTHESIS_DEPENDENT_STRAND_ANNEALING_SDSA	REACTOME_RESOLUTION_OF_D_LOOP_STRUCTURES_THROUGH_SYNTHESIS_DEPENDENT_STRAND_ANNEALING_SDSA		21	0.238462	0.74876	1	1	1	1877	tags=14%, list=12%, signal=16%
TAKEDA_TARGETS_OF_NUP98_HOXA9_FUSION_3D_DN	TAKEDA_TARGETS_OF_NUP98_HOXA9_FUSION_3D_DN		28	0.387248	0.748492	1	1	1	4223	tags=43%, list=27%, signal=58%
NEWMAN_ERCC6_TARGETS_DN	NEWMAN_ERCC6_TARGETS_DN		21	0.269264	0.747677	1	1	1	926	tags=10%, list=6%, signal=10%
STAMBOLSKY_RESPONSE_TO_VITAMIN_D3_DN	STAMBOLSKY_RESPONSE_TO_VITAMIN_D3_DN		18	0.343024	0.745417	1	1	1	2606	tags=28%, list=16%, signal=33%
ABRAHAM_ALPC_VS_MULTIPLE_MYELOMA_UP	ABRAHAM_ALPC_VS_MULTIPLE_MYELOMA_UP		24	0.387993	0.744567	1	1	1	3215	tags=33%, list=20%, signal=42%
RAO_BOUND_BY_SALL4_ISOFORM_A	RAO_BOUND_BY_SALL4_ISOFORM_A		128	0.242598	0.744506	1	1	1	3043	tags=29%, list=19%, signal=35%
WP_22Q112_COPY_NUMBER_VARIATION_SYNDROME	WP_22Q112_COPY_NUMBER_VARIATION_SYNDROME		115	0.218906	0.740963	1	1	1	3158	tags=28%, list=20%, signal=34%
MELLMAN_TUT1_TARGETS_UP	MELLMAN_TUT1_TARGETS_UP		19	0.295677	0.74093	1	1	1	1349	tags=21%, list=9%, signal=23%
ONO_AML1_TARGETS_UP	ONO_AML1_TARGETS_UP		21	0.243589	0.74092	1	1	1	2862	tags=24%, list=18%, signal=29%
WANG_METASTASIS_OF_BREAST_CANCER_ESR1_DN	WANG_METASTASIS_OF_BREAST_CANCER_ESR1_DN		27	0.443328	0.738387	1	1	1	868	tags=19%, list=5%, signal=20%
ZWANG_EGF_INTERVAL_UP	ZWANG_EGF_INTERVAL_UP		60	0.209236	0.737902	1	1	1	2788	tags=23%, list=18%, signal=28%
DOANE_BREAST_CANCER_CLASSES_UP	DOANE_BREAST_CANCER_CLASSES_UP		57	0.209617	0.737882	1	1	1	4182	tags=26%, list=26%, signal=36%
KEGG_TYROSINE_METABOLISM	KEGG_TYROSINE_METABOLISM		28	0.315267	0.737031	1	1	1	1564	tags=11%, list=10%, signal=12%
ZHAN_VARIABLE_EARLY_DIFFERENTIATION_GENES_DN	ZHAN_VARIABLE_EARLY_DIFFERENTIATION_GENES_DN		30	0.279745	0.735681	1	1	1	2795	tags=30%, list=18%, signal=36%
STEIN_ESR1_TARGETS	STEIN_ESR1_TARGETS		71	0.186629	0.73541	1	1	1	1717	tags=15%, list=11%, signal=17%
CAIRO_PML_TARGETS_BOUND_BY_MYC_UP	CAIRO_PML_TARGETS_BOUND_BY_MYC_UP		21	0.29134	0.735019	0.666667	1	1	1094	tags=14%, list=7%, signal=15%
REACTOME_SIGNALING_BY_EGFR_IN_CANCER	REACTOME_SIGNALING_BY_EGFR_IN_CANCER		21	0.30072	0.732069	1	1	1	1950	tags=24%, list=12%, signal=27%
WEST_ADRENOCORTICAL_CARCINOMA_VS_ADENOMA_UP	WEST_ADRENOCORTICAL_CARCINOMA_VS_ADENOMA_UP		16	0.321468	0.729932	0.6	1	1	2886	tags=31%, list=18%, signal=38%
YAO_HOXA10_TARGETS_VIA_PROGESTERONE_UP	YAO_HOXA10_TARGETS_VIA_PROGESTERONE_UP		58	0.217519	0.729592	1	1	1	2952	tags=22%, list=19%, signal=27%
REACTOME_PHASE_II_CONJUGATION_OF_COMPOUNDS	REACTOME_PHASE_II_CONJUGATION_OF_COMPOUNDS		71	0.269795	0.728997	1	1	1	2152	tags=23%, list=14%, signal=26%
KOKKINAKIS_METHIONINE_DEPRIVATION_48HR_DN	KOKKINAKIS_METHIONINE_DEPRIVATION_48HR_DN		59	0.274397	0.727832	1	1	1	2258	tags=24%, list=14%, signal=28%
SHAFFER_IRF4_TARGETS_IN_ACTIVATED_DENDRITIC_CELL	SHAFFER_IRF4_TARGETS_IN_ACTIVATED_DENDRITIC_CELL		61	0.221157	0.725157	1	1	1	1474	tags=15%, list=9%, signal=16%
SCHLINGEMANN_SKIN_CARCINOGENESIS_TPA_UP	SCHLINGEMANN_SKIN_CARCINOGENESIS_TPA_UP		33	0.228223	0.724484	1	1	1	2338	tags=21%, list=15%, signal=25%
CADWELL_ATG16L1_TARGETS_UP	CADWELL_ATG16L1_TARGETS_UP		71	0.261147	0.724325	0.666667	1	1	3293	tags=30%, list=21%, signal=37%
CHIARADONNA_NEOPLASTIC_TRANSFORMATION_CDC25_UP	CHIARADONNA_NEOPLASTIC_TRANSFORMATION_CDC25_UP		95	0.275021	0.722814	1	1	1	933	tags=9%, list=6%, signal=10%
PASQUALUCCI_LYMPHOMA_BY_GC_STAGE_UP	PASQUALUCCI_LYMPHOMA_BY_GC_STAGE_UP		249	0.18255	0.722602	1	1	1	2610	tags=18%, list=16%, signal=21%
KORKOLA_SEMINOMA_UP	KORKOLA_SEMINOMA_UP		36	0.227411	0.721771	1	1	1	1985	tags=19%, list=13%, signal=22%
SCHAEFFER_PROSTATE_DEVELOPMENT_AND_CANCER_BOX4_DN	SCHAEFFER_PROSTATE_DEVELOPMENT_AND_CANCER_BOX4_DN		32	0.30431	0.721735	1	1	1	2046	tags=25%, list=13%, signal=29%
HUTTMANN_B_CLL_POOR_SURVIVAL_DN	HUTTMANN_B_CLL_POOR_SURVIVAL_DN		57	0.277574	0.72077	1	1	1	1390	tags=16%, list=9%, signal=17%
CARD_MIR302A_TARGETS	CARD_MIR302A_TARGETS		61	0.232288	0.720283	1	1	1	3577	tags=31%, list=23%, signal=40%
WP_COMPLEMENT_ACTIVATION	WP_COMPLEMENT_ACTIVATION		17	0.363271	0.720122	1	1	1	2998	tags=29%, list=19%, signal=36%
NAKAYAMA_FRA2_TARGETS	NAKAYAMA_FRA2_TARGETS		44	0.233582	0.718268	1	1	1	2870	tags=27%, list=18%, signal=33%
WP_TARGET_OF_RAPAMYCIN_TOR_SIGNALING	WP_TARGET_OF_RAPAMYCIN_TOR_SIGNALING		31	0.265075	0.71813	1	1	1	2430	tags=26%, list=15%, signal=30%
EBAUER_MYOGENIC_TARGETS_OF_PAX3_FOXO1_FUSION	EBAUER_MYOGENIC_TARGETS_OF_PAX3_FOXO1_FUSION		35	0.367055	0.716846	1	1	1	2460	tags=20%, list=16%, signal=24%
ABE_VEGFA_TARGETS	ABE_VEGFA_TARGETS		16	0.272778	0.716279	1	1	1	4429	tags=44%, list=28%, signal=61%
KEGG_NUCLEOTIDE_EXCISION_REPAIR	KEGG_NUCLEOTIDE_EXCISION_REPAIR		40	0.234815	0.715473	1	1	1	2492	tags=25%, list=16%, signal=30%
MOOTHA_GLUCONEOGENESIS	MOOTHA_GLUCONEOGENESIS		26	0.228764	0.714814	1	1	1	2458	tags=27%, list=15%, signal=32%
PID_TAP63_PATHWAY	PID_TAP63_PATHWAY		45	0.212465	0.71383	1	1	1	4554	tags=47%, list=29%, signal=65%
PROVENZANI_METASTASIS_DN	PROVENZANI_METASTASIS_DN		128	0.223825	0.713621	1	1	1	2423	tags=20%, list=15%, signal=24%
REACTOME_CHOLESTEROL_BIOSYNTHESIS	REACTOME_CHOLESTEROL_BIOSYNTHESIS		23	0.242244	0.712124	1	1	1	1774	tags=22%, list=11%, signal=24%
WP_WNT_SIGNALING_PATHWAY_AND_PLURIPOTENCY	WP_WNT_SIGNALING_PATHWAY_AND_PLURIPOTENCY		82	0.201176	0.711369	1	1	1	3471	tags=24%, list=22%, signal=31%
VANHARANTA_UTERINE_FIBROID_DN	VANHARANTA_UTERINE_FIBROID_DN		58	0.283044	0.711112	1	1	1	3473	tags=29%, list=22%, signal=37%
HOSHIDA_LIVER_CANCER_LATE_RECURRENCE_DN	HOSHIDA_LIVER_CANCER_LATE_RECURRENCE_DN		53	0.232444	0.709765	1	1	1	3559	tags=26%, list=22%, signal=34%
REACTOME_DAP12_INTERACTIONS	REACTOME_DAP12_INTERACTIONS		39	0.335256	0.706771	1	1	1	4674	tags=41%, list=29%, signal=58%
COLDREN_GEFITINIB_RESISTANCE_UP	COLDREN_GEFITINIB_RESISTANCE_UP		81	0.196675	0.706592	1	1	1	3007	tags=22%, list=19%, signal=27%
REACTOME_SMAD2_SMAD3_SMAD4_HETEROTRIMER_REGULATES_TRANSCRIPTION	REACTOME_SMAD2_SMAD3_SMAD4_HETEROTRIMER_REGULATES_TRANSCRIPTION		28	0.274756	0.703599	0.666667	1	1	4217	tags=46%, list=27%, signal=63%
EBAUER_TARGETS_OF_PAX3_FOXO1_FUSION_UP	EBAUER_TARGETS_OF_PAX3_FOXO1_FUSION_UP		143	0.188476	0.702631	1	1	1	3603	tags=25%, list=23%, signal=32%
HOLLEMAN_VINCRISTINE_RESISTANCE_B_ALL_UP	HOLLEMAN_VINCRISTINE_RESISTANCE_B_ALL_UP		34	0.208793	0.702091	1	1	1	3041	tags=29%, list=19%, signal=36%
REACTOME_AMINO_ACIDS_REGULATE_MTORC1	REACTOME_AMINO_ACIDS_REGULATE_MTORC1		48	0.229588	0.701458	1	1	1	3941	tags=29%, list=25%, signal=39%
BROWNE_HCMV_INFECTION_12HR_UP	BROWNE_HCMV_INFECTION_12HR_UP		95	0.198623	0.701431	1	1	1	4221	tags=35%, list=27%, signal=47%
HAHTOLA_CTCL_CUTANEOUS	HAHTOLA_CTCL_CUTANEOUS		26	0.256782	0.699206	1	1	1	1247	tags=15%, list=8%, signal=17%
BOSCO_INTERFERON_INDUCED_ANTIVIRAL_MODULE	BOSCO_INTERFERON_INDUCED_ANTIVIRAL_MODULE		72	0.220811	0.69914	1	1	1	2684	tags=18%, list=17%, signal=22%
IIZUKA_LIVER_CANCER_PROGRESSION_G1_G2_DN	IIZUKA_LIVER_CANCER_PROGRESSION_G1_G2_DN		25	0.250546	0.698293	1	1	1	4641	tags=48%, list=29%, signal=68%
XU_AKT1_TARGETS_6HR	XU_AKT1_TARGETS_6HR		21	0.298751	0.69743	1	1	1	3972	tags=33%, list=25%, signal=44%
WP_THE_INFLUENCE_OF_LAMINOPATHIES_ON_WNT_SIGNALING	WP_THE_INFLUENCE_OF_LAMINOPATHIES_ON_WNT_SIGNALING		32	0.232046	0.696395	1	1	1	1726	tags=16%, list=11%, signal=17%
REACTOME_SUMOYLATION_OF_RNA_BINDING_PROTEINS	REACTOME_SUMOYLATION_OF_RNA_BINDING_PROTEINS		44	0.22779	0.695422	1	1	1	2388	tags=25%, list=15%, signal=29%
PID_NEPHRIN_NEPH1_PATHWAY	PID_NEPHRIN_NEPH1_PATHWAY		21	0.287975	0.694183	1	1	1	2366	tags=29%, list=15%, signal=34%
MISSIAGLIA_REGULATED_BY_METHYLATION_UP	MISSIAGLIA_REGULATED_BY_METHYLATION_UP		107	0.207172	0.693941	1	1	1	4457	tags=38%, list=28%, signal=53%
WP_PURINERGIC_SIGNALING	WP_PURINERGIC_SIGNALING		26	0.271227	0.69235	1	1	1	5200	tags=62%, list=33%, signal=91%
LANDIS_ERBB2_BREAST_TUMORS_65_UP	LANDIS_ERBB2_BREAST_TUMORS_65_UP		18	0.231948	0.692281	1	1	1	2554	tags=28%, list=16%, signal=33%
REACTOME_TRANSLATION_OF_SARS_COV_2_STRUCTURAL_PROTEINS	REACTOME_TRANSLATION_OF_SARS_COV_2_STRUCTURAL_PROTEINS		42	0.234054	0.691886	1	1	1	2192	tags=21%, list=14%, signal=25%
LEE_LIVER_CANCER_MYC_DN	LEE_LIVER_CANCER_MYC_DN		46	0.199855	0.691052	1	1	1	3955	tags=28%, list=25%, signal=38%
REACTOME_EXPORT_OF_VIRAL_RIBONUCLEOPROTEINS_FROM_NUCLEUS	REACTOME_EXPORT_OF_VIRAL_RIBONUCLEOPROTEINS_FROM_NUCLEUS		32	0.267917	0.688437	1	1	1	3561	tags=38%, list=22%, signal=48%
SARTIPY_BLUNTED_BY_INSULIN_RESISTANCE_DN	SARTIPY_BLUNTED_BY_INSULIN_RESISTANCE_DN		17	0.233937	0.688354	1	1	1	4823	tags=53%, list=30%, signal=76%
WP_RENIN_ANGIOTENSIN_ALDOSTERONE_SYSTEM_RAAS	WP_RENIN_ANGIOTENSIN_ALDOSTERONE_SYSTEM_RAAS		33	0.238457	0.688259	1	1	1	4720	tags=42%, list=30%, signal=60%
CUI_TCF21_TARGETS_UP	CUI_TCF21_TARGETS_UP		26	0.326612	0.686458	1	1	1	1729	tags=19%, list=11%, signal=22%
BOGNI_TREATMENT_RELATED_MYELOID_LEUKEMIA_DN	BOGNI_TREATMENT_RELATED_MYELOID_LEUKEMIA_DN		29	0.268104	0.685643	1	1	1	1178	tags=17%, list=7%, signal=19%
REACTOME_SIGNALING_BY_ERBB2_IN_CANCER	REACTOME_SIGNALING_BY_ERBB2_IN_CANCER		19	0.299692	0.684271	1	1	1	2374	tags=21%, list=15%, signal=25%
WANG_IMMORTALIZED_BY_HOXA9_AND_MEIS1_UP	WANG_IMMORTALIZED_BY_HOXA9_AND_MEIS1_UP		27	0.247272	0.682757	1	1	1	2250	tags=22%, list=14%, signal=26%
TAKEDA_TARGETS_OF_NUP98_HOXA9_FUSION_10D_DN	TAKEDA_TARGETS_OF_NUP98_HOXA9_FUSION_10D_DN		120	0.158409	0.682736	1	1	1	2508	tags=14%, list=16%, signal=17%
REACTOME_MISCELLANEOUS_TRANSPORT_AND_BINDING_EVENTS	REACTOME_MISCELLANEOUS_TRANSPORT_AND_BINDING_EVENTS		20	0.314788	0.68184	1	1	1	3928	tags=40%, list=25%, signal=53%
REACTOME_HSF1_DEPENDENT_TRANSACTIVATION	REACTOME_HSF1_DEPENDENT_TRANSACTIVATION		33	0.254757	0.678758	1	1	1	2265	tags=24%, list=14%, signal=28%
HOLLERN_SOLID_NODULAR_BREAST_TUMOR_DN	HOLLERN_SOLID_NODULAR_BREAST_TUMOR_DN		26	0.332027	0.678748	1	1	1	3575	tags=27%, list=23%, signal=35%
GAJATE_RESPONSE_TO_TRABECTEDIN_DN	GAJATE_RESPONSE_TO_TRABECTEDIN_DN		17	0.243029	0.677133	1	1	1	2920	tags=29%, list=18%, signal=36%
REACTOME_DOWNREGULATION_OF_TGF_BETA_RECEPTOR_SIGNALING	REACTOME_DOWNREGULATION_OF_TGF_BETA_RECEPTOR_SIGNALING		25	0.25726	0.676906	1	1	1	2515	tags=24%, list=16%, signal=28%
GEORGES_CELL_CYCLE_MIR192_TARGETS	GEORGES_CELL_CYCLE_MIR192_TARGETS		49	0.221024	0.675904	1	1	1	3800	tags=33%, list=24%, signal=43%
MATTIOLI_MGUS_VS_MULTIPLE_MYELOMA	MATTIOLI_MGUS_VS_MULTIPLE_MYELOMA		15	0.250836	0.675406	1	1	1	3368	tags=27%, list=21%, signal=34%
GRAHAM_CML_QUIESCENT_VS_CML_DIVIDING_UP	GRAHAM_CML_QUIESCENT_VS_CML_DIVIDING_UP		20	0.248268	0.674048	1	1	1	2286	tags=20%, list=14%, signal=23%
BRACHAT_RESPONSE_TO_METHOTREXATE_UP	BRACHAT_RESPONSE_TO_METHOTREXATE_UP		20	0.281724	0.670008	1	1	1	2404	tags=30%, list=15%, signal=35%
GARGALOVIC_RESPONSE_TO_OXIDIZED_PHOSPHOLIPIDS_PINK_DN	GARGALOVIC_RESPONSE_TO_OXIDIZED_PHOSPHOLIPIDS_PINK_DN		26	0.303028	0.666033	1	1	1	1321	tags=15%, list=8%, signal=17%
PID_INTEGRIN1_PATHWAY	PID_INTEGRIN1_PATHWAY		42	0.299221	0.664982	1	1	1	1506	tags=19%, list=9%, signal=21%
KEGG_RIG_I_LIKE_RECEPTOR_SIGNALING_PATHWAY	KEGG_RIG_I_LIKE_RECEPTOR_SIGNALING_PATHWAY		47	0.266081	0.660698	1	1	1	3085	tags=28%, list=19%, signal=34%
HOEGERKORP_CD44_TARGETS_TEMPORAL_DN	HOEGERKORP_CD44_TARGETS_TEMPORAL_DN		18	0.34445	0.659278	1	1	1	1721	tags=17%, list=11%, signal=19%
WP_TRIACYLGLYCERIDE_SYNTHESIS	WP_TRIACYLGLYCERIDE_SYNTHESIS		19	0.351807	0.658113	1	1	1	2549	tags=26%, list=16%, signal=31%
KEGG_PORPHYRIN_AND_CHLOROPHYLL_METABOLISM	KEGG_PORPHYRIN_AND_CHLOROPHYLL_METABOLISM		24	0.369105	0.656448	1	1	1	3541	tags=33%, list=22%, signal=43%
WP_TYPE_I_COLLAGEN_SYNTHESIS_IN_THE_CONTEXT_OF_OSTEOGENESIS_IMPERFECTA	WP_TYPE_I_COLLAGEN_SYNTHESIS_IN_THE_CONTEXT_OF_OSTEOGENESIS_IMPERFECTA		24	0.291534	0.654841	1	1	1	4989	tags=46%, list=31%, signal=67%
LEE_LIVER_CANCER_E2F1_DN	LEE_LIVER_CANCER_E2F1_DN		47	0.232071	0.654335	1	1	1	3826	tags=26%, list=24%, signal=34%
HOFFMANN_SMALL_PRE_BII_TO_IMMATURE_B_LYMPHOCYTE_UP	HOFFMANN_SMALL_PRE_BII_TO_IMMATURE_B_LYMPHOCYTE_UP		59	0.208196	0.652192	1	1	1	4696	tags=44%, list=30%, signal=62%
SHIN_B_CELL_LYMPHOMA_CLUSTER_7	SHIN_B_CELL_LYMPHOMA_CLUSTER_7		23	0.252112	0.646463	1	1	1	4290	tags=39%, list=27%, signal=54%
NAKAMURA_ADIPOGENESIS_LATE_UP	NAKAMURA_ADIPOGENESIS_LATE_UP		82	0.171207	0.646282	1	1	1	1261	tags=11%, list=8%, signal=12%
STEIN_ESRRA_TARGETS_RESPONSIVE_TO_ESTROGEN_DN	STEIN_ESRRA_TARGETS_RESPONSIVE_TO_ESTROGEN_DN		35	0.259295	0.643854	1	1	1	2807	tags=26%, list=18%, signal=31%
PID_A6B1_A6B4_INTEGRIN_PATHWAY	PID_A6B1_A6B4_INTEGRIN_PATHWAY		35	0.281164	0.641476	1	1	1	1950	tags=17%, list=12%, signal=20%
WP_AIRWAY_SMOOTH_MUSCLE_CELL_CONTRACTION	WP_AIRWAY_SMOOTH_MUSCLE_CELL_CONTRACTION		15	0.289797	0.639934	1	1	1	1665	tags=20%, list=10%, signal=22%
PID_CDC42_REG_PATHWAY	PID_CDC42_REG_PATHWAY		26	0.329262	0.638758	1	1	1	2181	tags=31%, list=14%, signal=36%
AMIT_EGF_RESPONSE_120_HELA	AMIT_EGF_RESPONSE_120_HELA		59	0.192106	0.638425	1	1	1	2533	tags=17%, list=16%, signal=20%
FLECHNER_PBL_KIDNEY_TRANSPLANT_REJECTED_VS_OK_DN	FLECHNER_PBL_KIDNEY_TRANSPLANT_REJECTED_VS_OK_DN		45	0.239201	0.634453	1	1	1	873	tags=11%, list=6%, signal=12%
HU_GENOTOXIN_ACTION_DIRECT_VS_INDIRECT_4HR	HU_GENOTOXIN_ACTION_DIRECT_VS_INDIRECT_4HR		33	0.206349	0.633427	1	1	1	637	tags=9%, list=4%, signal=9%
KEGG_FRUCTOSE_AND_MANNOSE_METABOLISM	KEGG_FRUCTOSE_AND_MANNOSE_METABOLISM		29	0.258697	0.628497	1	1	1	3489	tags=34%, list=22%, signal=44%
KEGG_UBIQUITIN_MEDIATED_PROTEOLYSIS	KEGG_UBIQUITIN_MEDIATED_PROTEOLYSIS		123	0.211163	0.627686	1	1	1	2850	tags=25%, list=18%, signal=30%
HWANG_PROSTATE_CANCER_MARKERS	HWANG_PROSTATE_CANCER_MARKERS		25	0.225436	0.627316	1	1	1	3368	tags=32%, list=21%, signal=41%
CHEBOTAEV_GR_TARGETS_UP	CHEBOTAEV_GR_TARGETS_UP		64	0.18724	0.62687	1	1	1	2921	tags=20%, list=18%, signal=25%
HOEGERKORP_CD44_TARGETS_DIRECT_UP	HOEGERKORP_CD44_TARGETS_DIRECT_UP		21	0.204564	0.625483	1	1	1	3575	tags=29%, list=23%, signal=37%
SPIRA_SMOKERS_LUNG_CANCER_UP	SPIRA_SMOKERS_LUNG_CANCER_UP		34	0.252867	0.62278	1	1	1	3253	tags=26%, list=21%, signal=33%
HEDENFALK_BREAST_CANCER_BRACX_DN	HEDENFALK_BREAST_CANCER_BRACX_DN		19	0.260057	0.622713	1	1	1	1283	tags=16%, list=8%, signal=17%
REACTOME_ADP_SIGNALLING_THROUGH_P2Y_PURINOCEPTOR_1	REACTOME_ADP_SIGNALLING_THROUGH_P2Y_PURINOCEPTOR_1		21	0.312245	0.622019	1	1	1	3845	tags=43%, list=24%, signal=56%
REACTOME_NUCLEAR_IMPORT_OF_REV_PROTEIN	REACTOME_NUCLEAR_IMPORT_OF_REV_PROTEIN		33	0.2116	0.620393	1	1	1	3561	tags=36%, list=22%, signal=47%
DING_LUNG_CANCER_MUTATED_SIGNIFICANTLY	DING_LUNG_CANCER_MUTATED_SIGNIFICANTLY		17	0.344489	0.619429	1	1	1	899	tags=12%, list=6%, signal=12%
REACTOME_INITIATION_OF_NUCLEAR_ENVELOPE_NE_REFORMATION	REACTOME_INITIATION_OF_NUCLEAR_ENVELOPE_NE_REFORMATION		19	0.259951	0.618006	1	1	1	1109	tags=16%, list=7%, signal=17%
WP_UREA_CYCLE_AND_METABOLISM_OF_AMINO_GROUPS	WP_UREA_CYCLE_AND_METABOLISM_OF_AMINO_GROUPS		20	0.226966	0.618001	1	1	1	2086	tags=20%, list=13%, signal=23%
FONTAINE_THYROID_TUMOR_UNCERTAIN_MALIGNANCY_DN	FONTAINE_THYROID_TUMOR_UNCERTAIN_MALIGNANCY_DN		23	0.259058	0.615067	1	1	1	2747	tags=26%, list=17%, signal=32%
PARENT_MTOR_SIGNALING_DN	PARENT_MTOR_SIGNALING_DN		35	0.306405	0.613089	1	1	1	1954	tags=17%, list=12%, signal=20%
MUELLER_COMMON_TARGETS_OF_AML_FUSIONS_DN	MUELLER_COMMON_TARGETS_OF_AML_FUSIONS_DN		31	0.24113	0.610785	1	1	1	2604	tags=23%, list=16%, signal=27%
TAKADA_GASTRIC_CANCER_COPY_NUMBER_DN	TAKADA_GASTRIC_CANCER_COPY_NUMBER_DN		21	0.224389	0.608084	1	1	1	343	tags=5%, list=2%, signal=5%
REACTOME_ADP_SIGNALLING_THROUGH_P2Y_PURINOCEPTOR_12	REACTOME_ADP_SIGNALLING_THROUGH_P2Y_PURINOCEPTOR_12		17	0.278639	0.607939	1	1	1	1508	tags=18%, list=10%, signal=19%
FLOTHO_PEDIATRIC_ALL_THERAPY_RESPONSE_DN	FLOTHO_PEDIATRIC_ALL_THERAPY_RESPONSE_DN		27	0.227825	0.606971	1	1	1	3830	tags=37%, list=24%, signal=49%
PID_BETA_CATENIN_DEG_PATHWAY	PID_BETA_CATENIN_DEG_PATHWAY		16	0.277069	0.606966	1	1	1	511	tags=13%, list=3%, signal=13%
WP_GASTRIC_CANCER_NETWORK_1	WP_GASTRIC_CANCER_NETWORK_1		23	0.221632	0.605996	1	1	1	944	tags=9%, list=6%, signal=9%
SALVADOR_MARTIN_PEDIATRIC_TBD_ANTI_TNF_THERAPY_NONRESPONDER_PRE_TREATMENT_UP	SALVADOR_MARTIN_PEDIATRIC_TBD_ANTI_TNF_THERAPY_NONRESPONDER_PRE_TREATMENT_UP		24	0.194915	0.605914	1	1	1	1487	tags=13%, list=9%, signal=14%
SCIBETTA_KDM5B_TARGETS_UP	SCIBETTA_KDM5B_TARGETS_UP		18	0.235574	0.60538	1	1	1	4621	tags=50%, list=29%, signal=70%
WILENSKY_RESPONSE_TO_DARAPLADIB	WILENSKY_RESPONSE_TO_DARAPLADIB		25	0.282939	0.603442	1	1	1	3951	tags=44%, list=25%, signal=59%
YANG_BREAST_CANCER_ESR1_BULK_UP	YANG_BREAST_CANCER_ESR1_BULK_UP		20	0.221062	0.6033	1	1	1	1918	tags=20%, list=12%, signal=23%
SAKAI_CHRONIC_HEPATITIS_VS_LIVER_CANCER_DN	SAKAI_CHRONIC_HEPATITIS_VS_LIVER_CANCER_DN		24	0.262113	0.594551	1	1	1	3579	tags=42%, list=23%, signal=54%
REACTOME_HS_GAG_BIOSYNTHESIS	REACTOME_HS_GAG_BIOSYNTHESIS		19	0.245294	0.59312	1	1	1	2367	tags=16%, list=15%, signal=19%
BIOCARTA_ATRBRCA_PATHWAY	BIOCARTA_ATRBRCA_PATHWAY		21	0.226486	0.592275	1	1	1	2229	tags=19%, list=14%, signal=22%
RICKMAN_HEAD_AND_NECK_CANCER_B	RICKMAN_HEAD_AND_NECK_CANCER_B		29	0.227738	0.590368	1	1	1	1968	tags=14%, list=12%, signal=16%
KEGG_GLYCEROLIPID_METABOLISM	KEGG_GLYCEROLIPID_METABOLISM		41	0.21504	0.589433	1	1	1	2549	tags=17%, list=16%, signal=20%
KEGG_GLYCOSAMINOGLYCAN_BIOSYNTHESIS_HEPARAN_SULFATE	KEGG_GLYCOSAMINOGLYCAN_BIOSYNTHESIS_HEPARAN_SULFATE		18	0.205194	0.588019	1	1	1	2367	tags=17%, list=15%, signal=20%
REACTOME_DEFECTS_IN_VITAMIN_AND_COFACTOR_METABOLISM	REACTOME_DEFECTS_IN_VITAMIN_AND_COFACTOR_METABOLISM		19	0.303718	0.587851	1	1	1	86	tags=5%, list=1%, signal=5%
SCHMIDT_POR_TARGETS_IN_LIMB_BUD_UP	SCHMIDT_POR_TARGETS_IN_LIMB_BUD_UP		24	0.243181	0.58718	1	1	1	3935	tags=46%, list=25%, signal=61%
BIOCARTA_PAR1_PATHWAY	BIOCARTA_PAR1_PATHWAY		18	0.318125	0.584838	1	1	1	4115	tags=44%, list=26%, signal=60%
GEISS_RESPONSE_TO_DSRNA_UP	GEISS_RESPONSE_TO_DSRNA_UP		36	0.155346	0.584658	1	1	1	4710	tags=39%, list=30%, signal=55%
BROWNE_HCMV_INFECTION_8HR_UP	BROWNE_HCMV_INFECTION_8HR_UP		88	0.240663	0.584124	1	1	1	2405	tags=25%, list=15%, signal=29%
WALLACE_JAK2_TARGETS_UP	WALLACE_JAK2_TARGETS_UP		22	0.332844	0.583666	1	1	1	2397	tags=32%, list=15%, signal=37%
GARGALOVIC_RESPONSE_TO_OXIDIZED_PHOSPHOLIPIDS_RED_DN	GARGALOVIC_RESPONSE_TO_OXIDIZED_PHOSPHOLIPIDS_RED_DN		24	0.235975	0.578453	1	1	1	2346	tags=25%, list=15%, signal=29%
KEGG_GLYCOSPHINGOLIPID_BIOSYNTHESIS_LACTO_AND_NEOLACTO_SERIES	KEGG_GLYCOSPHINGOLIPID_BIOSYNTHESIS_LACTO_AND_NEOLACTO_SERIES		18	0.230831	0.578132	1	1	1	522	tags=6%, list=3%, signal=6%
REACTOME_INSULIN_PROCESSING	REACTOME_INSULIN_PROCESSING		21	0.219583	0.577005	1	1	1	2642	tags=24%, list=17%, signal=29%
MATZUK_SPERMATID_DIFFERENTIATION	MATZUK_SPERMATID_DIFFERENTIATION		28	0.204529	0.576367	1	1	1	4247	tags=29%, list=27%, signal=39%
KEGG_CITRATE_CYCLE_TCA_CYCLE	KEGG_CITRATE_CYCLE_TCA_CYCLE		22	0.246866	0.571526	1	1	1	2142	tags=23%, list=14%, signal=26%
KIM_TIAL1_TARGETS	KIM_TIAL1_TARGETS		28	0.270819	0.571349	1	1	1	2577	tags=29%, list=16%, signal=34%
PURBEY_TARGETS_OF_CTBP1_AND_SATB1_UP	PURBEY_TARGETS_OF_CTBP1_AND_SATB1_UP		64	0.276827	0.571259	1	1	1	3063	tags=31%, list=19%, signal=39%
SATO_SILENCED_EPIGENETICALLY_IN_PANCREATIC_CANCER	SATO_SILENCED_EPIGENETICALLY_IN_PANCREATIC_CANCER		29	0.217071	0.570119	1	1	1	4159	tags=31%, list=26%, signal=42%
WP_PYRIMIDINE_METABOLISM_AND_RELATED_DISEASES	WP_PYRIMIDINE_METABOLISM_AND_RELATED_DISEASES		16	0.243467	0.568985	1	1	1	1094	tags=13%, list=7%, signal=13%
SEITZ_NEOPLASTIC_TRANSFORMATION_BY_8P_DELETION_DN	SEITZ_NEOPLASTIC_TRANSFORMATION_BY_8P_DELETION_DN		23	0.229258	0.566641	0.75	1	1	826	tags=13%, list=5%, signal=14%
ROVERSI_GLIOMA_LOH_REGIONS	ROVERSI_GLIOMA_LOH_REGIONS		28	0.221584	0.566576	1	1	1	1260	tags=11%, list=8%, signal=12%
WP_TUMOR_SUPPRESSOR_ACTIVITY_OF_SMARCB1	WP_TUMOR_SUPPRESSOR_ACTIVITY_OF_SMARCB1		25	0.246402	0.560337	1	1	1	3209	tags=36%, list=20%, signal=45%
WP_SELECTIVE_EXPRESSION_OF_CHEMOKINE_RECEPTORS_DURING_TCELL_POLARIZATION	WP_SELECTIVE_EXPRESSION_OF_CHEMOKINE_RECEPTORS_DURING_TCELL_POLARIZATION		22	0.207762	0.558536	1	1	1	3730	tags=36%, list=24%, signal=47%
KEGG_ONE_CARBON_POOL_BY_FOLATE	KEGG_ONE_CARBON_POOL_BY_FOLATE		15	0.330356	0.555977	1	1	1	3106	tags=27%, list=20%, signal=33%
MURATA_VIRULENCE_OF_H_PILORI	MURATA_VIRULENCE_OF_H_PILORI		16	0.246386	0.553698	1	1	1	4089	tags=38%, list=26%, signal=50%
REACTOME_SIGNALING_BY_CSF3_G_CSF	REACTOME_SIGNALING_BY_CSF3_G_CSF		29	0.239718	0.552732	1	1	1	2846	tags=34%, list=18%, signal=42%
BIOCARTA_TEL_PATHWAY	BIOCARTA_TEL_PATHWAY		15	0.27437	0.549753	1	1	1	174	tags=7%, list=1%, signal=7%
ROZANOV_MMP14_TARGETS_DN	ROZANOV_MMP14_TARGETS_DN		28	0.248767	0.549399	1	1	1	2552	tags=25%, list=16%, signal=30%
MARKS_HDAC_TARGETS_DN	MARKS_HDAC_TARGETS_DN		15	0.270858	0.546585	1	1	1	4457	tags=33%, list=28%, signal=46%
BROWNE_HCMV_INFECTION_10HR_UP	BROWNE_HCMV_INFECTION_10HR_UP		88	0.201422	0.544155	1	1	1	3407	tags=26%, list=21%, signal=33%
YANG_BREAST_CANCER_ESR1_BULK_DN	YANG_BREAST_CANCER_ESR1_BULK_DN		17	0.225162	0.543659	1	1	1	3218	tags=29%, list=20%, signal=37%
BROWNE_HCMV_INFECTION_10HR_DN	BROWNE_HCMV_INFECTION_10HR_DN		48	0.200266	0.543549	1	1	1	2532	tags=19%, list=16%, signal=22%
RUAN_RESPONSE_TO_TNF_TROGLITAZONE_DN	RUAN_RESPONSE_TO_TNF_TROGLITAZONE_DN		31	0.207077	0.538978	1	1	1	2142	tags=13%, list=14%, signal=15%
REACTOME_NUCLEAR_SIGNALING_BY_ERBB4	REACTOME_NUCLEAR_SIGNALING_BY_ERBB4		24	0.307444	0.538326	1	1	1	4002	tags=46%, list=25%, signal=61%
AMIT_EGF_RESPONSE_60_MCF10A	AMIT_EGF_RESPONSE_60_MCF10A		37	0.221278	0.537571	1	1	1	3958	tags=41%, list=25%, signal=54%
OKAWA_NEUROBLASTOMA_1P36_31_DELETION	OKAWA_NEUROBLASTOMA_1P36_31_DELETION		17	0.274129	0.533801	1	1	1	3323	tags=29%, list=21%, signal=37%
ZHAN_MULTIPLE_MYELOMA_SPIKED	ZHAN_MULTIPLE_MYELOMA_SPIKED		18	0.281135	0.531394	1	1	1	926	tags=11%, list=6%, signal=12%
REACTOME_PROSTACYCLIN_SIGNALLING_THROUGH_PROSTACYCLIN_RECEPTOR	REACTOME_PROSTACYCLIN_SIGNALLING_THROUGH_PROSTACYCLIN_RECEPTOR		16	0.234216	0.527581	1	1	1	872	tags=13%, list=5%, signal=13%
GOTZMANN_EPITHELIAL_TO_MESENCHYMAL_TRANSITION_UP	GOTZMANN_EPITHELIAL_TO_MESENCHYMAL_TRANSITION_UP		60	0.219302	0.515821	1	1	1	1983	tags=15%, list=13%, signal=17%
DUNNE_TARGETS_OF_AML1_MTG8_FUSION_DN	DUNNE_TARGETS_OF_AML1_MTG8_FUSION_DN		16	0.235057	0.515535	1	1	1	1820	tags=13%, list=11%, signal=14%
GUILLAUMOND_KLF10_TARGETS_DN	GUILLAUMOND_KLF10_TARGETS_DN		26	0.23999	0.515225	1	1	1	1669	tags=15%, list=11%, signal=17%
WORSCHECH_TUMOR_REJECTION_UP	WORSCHECH_TUMOR_REJECTION_UP		48	0.186283	0.515054	1	1	1	2873	tags=21%, list=18%, signal=25%
SCHLINGEMANN_SKIN_CARCINOGENESIS_TPA_DN	SCHLINGEMANN_SKIN_CARCINOGENESIS_TPA_DN		19	0.270158	0.513954	1	1	1	3923	tags=32%, list=25%, signal=42%
REACTOME_TRANSCRIPTION_OF_E2F_TARGETS_UNDER_NEGATIVE_CONTROL_BY_DREAM_COMPLEX	REACTOME_TRANSCRIPTION_OF_E2F_TARGETS_UNDER_NEGATIVE_CONTROL_BY_DREAM_COMPLEX		18	0.234681	0.513227	1	1	1	3525	tags=28%, list=22%, signal=36%
REACTOME_RAB_GERANYLGERANYLATION	REACTOME_RAB_GERANYLGERANYLATION		51	0.197982	0.511236	1	1	1	3529	tags=29%, list=22%, signal=38%
LIANG_SILENCED_BY_METHYLATION_2	LIANG_SILENCED_BY_METHYLATION_2		45	0.170073	0.509987	1	1	1	2375	tags=13%, list=15%, signal=16%
BIOCARTA_MEF2D_PATHWAY	BIOCARTA_MEF2D_PATHWAY		16	0.260227	0.504257	1	1	1	2226	tags=25%, list=14%, signal=29%
HASLINGER_B_CLL_WITH_MUTATED_VH_GENES	HASLINGER_B_CLL_WITH_MUTATED_VH_GENES		18	0.201616	0.496179	1	1	1	12665	tags=100%, list=80%, signal=496%
REACTOME_GLUCAGON_SIGNALING_IN_METABOLIC_REGULATION	REACTOME_GLUCAGON_SIGNALING_IN_METABOLIC_REGULATION		26	0.220961	0.495958	1	1	1	4188	tags=31%, list=26%, signal=42%
REACTOME_SIGNALING_BY_WNT_IN_CANCER	REACTOME_SIGNALING_BY_WNT_IN_CANCER		29	0.187505	0.493802	1	1	1	2532	tags=17%, list=16%, signal=20%
WENG_POR_TARGETS_GLOBAL_DN	WENG_POR_TARGETS_GLOBAL_DN		17	0.258234	0.493185	1	1	1	4493	tags=35%, list=28%, signal=49%
LAMB_CCND1_TARGETS	LAMB_CCND1_TARGETS		16	0.216839	0.491774	1	1	1	5503	tags=63%, list=35%, signal=96%
TURASHVILI_BREAST_CARCINOMA_DUCTAL_VS_LOBULAR_UP	TURASHVILI_BREAST_CARCINOMA_DUCTAL_VS_LOBULAR_UP		19	0.186341	0.487646	1	1	1	2937	tags=21%, list=19%, signal=26%
AMIT_SERUM_RESPONSE_60_MCF10A	AMIT_SERUM_RESPONSE_60_MCF10A		50	0.202821	0.48313	1	1	1	4363	tags=38%, list=28%, signal=52%
KAMIKUBO_MYELOID_MN1_NETWORK	KAMIKUBO_MYELOID_MN1_NETWORK		16	0.242222	0.480976	1	1	1	3117	tags=31%, list=20%, signal=39%
BIOCARTA_ALK_PATHWAY	BIOCARTA_ALK_PATHWAY		29	0.244336	0.476784	1	1	1	2515	tags=17%, list=16%, signal=20%
RASHI_NFKB1_TARGETS	RASHI_NFKB1_TARGETS		18	0.187704	0.467451	1	1	1	2354	tags=22%, list=15%, signal=26%
LEE_CALORIE_RESTRICTION_NEOCORTEX_UP	LEE_CALORIE_RESTRICTION_NEOCORTEX_UP		53	0.183665	0.391962	1	1	1	2931	tags=25%, list=18%, signal=30%
INGA_TP53_TARGETS	INGA_TP53_TARGETS		15	0.266593	0.388676	1	1	1	131	tags=7%, list=1%, signal=7%
BLANCO_MELO_RESPIRATORY_SYNCYTIAL_VIRUS_INFECTION_A594_CELLS_DN	BLANCO_MELO_RESPIRATORY_SYNCYTIAL_VIRUS_INFECTION_A594_CELLS_DN		81	0.27943	---	---	1	0	3765	tags=30%, list=24%, signal=39%
KORKOLA_EMBRYONAL_CARCINOMA_UP	KORKOLA_EMBRYONAL_CARCINOMA_UP		34	0.277161	---	---	1	0	1985	tags=24%, list=13%, signal=27%
HOLLMANN_APOPTOSIS_VIA_CD40_UP	HOLLMANN_APOPTOSIS_VIA_CD40_UP		186	0.201784	---	---	1	0	3228	tags=27%, list=20%, signal=34%
LIU_SOX4_TARGETS_UP	LIU_SOX4_TARGETS_UP		126	0.222326	---	---	1	0	3139	tags=25%, list=20%, signal=31%
FOURNIER_ACINAR_DEVELOPMENT_EARLY_UP	FOURNIER_ACINAR_DEVELOPMENT_EARLY_UP		19	0.340977	---	---	1	0	2203	tags=26%, list=14%, signal=31%
GAZDA_DIAMOND_BLACKFAN_ANEMIA_MYELOID_UP	GAZDA_DIAMOND_BLACKFAN_ANEMIA_MYELOID_UP		29	0.209164	---	---	1	0	2255	tags=21%, list=14%, signal=24%
DAVICIONI_MOLECULAR_ARMS_VS_ERMS_UP	DAVICIONI_MOLECULAR_ARMS_VS_ERMS_UP		284	0.282551	---	---	1	0	2761	tags=22%, list=17%, signal=26%
DAVICIONI_TARGETS_OF_PAX_FOXO1_FUSIONS_UP	DAVICIONI_TARGETS_OF_PAX_FOXO1_FUSIONS_UP		215	0.330437	---	---	1	0	1846	tags=19%, list=12%, signal=21%
DAVICIONI_TARGETS_OF_PAX_FOXO1_FUSIONS_DN	DAVICIONI_TARGETS_OF_PAX_FOXO1_FUSIONS_DN		49	0.268147	---	---	1	0	1907	tags=10%, list=12%, signal=12%
TURASHVILI_BREAST_LOBULAR_CARCINOMA_VS_LOBULAR_NORMAL_UP	TURASHVILI_BREAST_LOBULAR_CARCINOMA_VS_LOBULAR_NORMAL_UP		80	0.338575	---	---	1	0	2361	tags=18%, list=15%, signal=20%
HOOI_ST7_TARGETS_UP	HOOI_ST7_TARGETS_UP		76	0.241527	---	---	1	0	3850	tags=33%, list=24%, signal=43%
CASORELLI_APL_SECONDARY_VS_DE_NOVO_UP	CASORELLI_APL_SECONDARY_VS_DE_NOVO_UP		37	0.37507	---	---	1	0	3810	tags=49%, list=24%, signal=64%
DEURIG_T_CELL_PROLYMPHOCYTIC_LEUKEMIA_UP	DEURIG_T_CELL_PROLYMPHOCYTIC_LEUKEMIA_UP		311	0.257049	---	---	1	0	3374	tags=29%, list=21%, signal=36%
LIU_CMYB_TARGETS_UP	LIU_CMYB_TARGETS_UP		143	0.232684	---	---	1	0	2327	tags=22%, list=15%, signal=25%
CHARAFE_BREAST_CANCER_BASAL_VS_MESENCHYMAL_DN	CHARAFE_BREAST_CANCER_BASAL_VS_MESENCHYMAL_DN		41	0.35985	---	---	1	0	3784	tags=39%, list=24%, signal=51%
GINESTIER_BREAST_CANCER_ZNF217_AMPLIFIED_DN	GINESTIER_BREAST_CANCER_ZNF217_AMPLIFIED_DN		301	0.29876	---	---	1	0	3547	tags=35%, list=22%, signal=44%
GINESTIER_BREAST_CANCER_20Q13_AMPLIFICATION_DN	GINESTIER_BREAST_CANCER_20Q13_AMPLIFICATION_DN		171	0.323692	---	---	1	0	3768	tags=39%, list=24%, signal=50%
GARGALOVIC_RESPONSE_TO_OXIDIZED_PHOSPHOLIPIDS_GREEN_UP	GARGALOVIC_RESPONSE_TO_OXIDIZED_PHOSPHOLIPIDS_GREEN_UP		22	0.367511	---	---	1	0	3686	tags=45%, list=23%, signal=59%
MULLIGHAN_NPM1_MUTATED_SIGNATURE_1_DN	MULLIGHAN_NPM1_MUTATED_SIGNATURE_1_DN		106	0.213298	---	---	1	0	2839	tags=21%, list=18%, signal=25%
MULLIGHAN_MLL_SIGNATURE_1_UP	MULLIGHAN_MLL_SIGNATURE_1_UP		350	0.288318	---	---	1	0	2994	tags=29%, list=19%, signal=35%
MULLIGHAN_MLL_SIGNATURE_2_UP	MULLIGHAN_MLL_SIGNATURE_2_UP		383	0.322597	---	---	1	0	3067	tags=30%, list=19%, signal=36%
TONKS_TARGETS_OF_RUNX1_RUNX1T1_FUSION_GRANULOCYTE_UP	TONKS_TARGETS_OF_RUNX1_RUNX1T1_FUSION_GRANULOCYTE_UP		48	0.247059	---	---	1	0	3198	tags=25%, list=20%, signal=31%
TONKS_TARGETS_OF_RUNX1_RUNX1T1_FUSION_MONOCYTE_DN	TONKS_TARGETS_OF_RUNX1_RUNX1T1_FUSION_MONOCYTE_DN		51	0.29893	---	---	1	0	3239	tags=29%, list=20%, signal=37%
TONKS_TARGETS_OF_RUNX1_RUNX1T1_FUSION_SUSTAINDED_IN_ERYTHROCYTE_UP	TONKS_TARGETS_OF_RUNX1_RUNX1T1_FUSION_SUSTAINDED_IN_ERYTHROCYTE_UP		30	0.360094	---	---	1	0	2893	tags=23%, list=18%, signal=28%
[truncated: 566 more rows]
